# Supplementary material for: Transcriptomic Analysis Revealed Antimicrobial Mechanisms of Lactobacillus rhamnosus SCB0119 against Escherichia coli and Staphylococcus aureus
Source: Int J Mol Sci. 2022 Dec 2;23(23):15159. doi: 10.3390/ijms232315159 (PMC9739798; doi:10.3390/ijms232315159)
Supplement: Supplementary file 1 [file ijms-23-15159-s001.zip]

Archive with 1 entries (1 files):
- ijms-2029738-supplementary.xlsx
