# Supplementary material for: Transcriptomic Analysis Revealed Antimicrobial Mechanisms of Lactobacillus rhamnosus SCB0119 against Escherichia coli and Staphylococcus aureus
Source: Int J Mol Sci. 2022 Dec 2;23(23):15159. doi: 10.3390/ijms232315159 (PMC9739798; doi:10.3390/ijms232315159)
Supplement: Supplementary file 1 [file ijms-23-15159-s001.zip › ijms-2029738-supplementary.xlsx]

## Sheet: TableS1
Table S1 Sequences of the primers used for qRT-PCR
Gene ID	Primers (5’- 3’)
E. coli
C7A06_RS22530	GTAGCAAGCAGGTATCGT / GCATTCTGATAACTGTCATAGG
C7A06_RS22550	CAGTCTTTCTGCCTAACG / CACCAGTAACACCAACATC
C7A06_RS10570	TACACCGTGGACTTCTTC / CGCCAATCATCACAACAA
C7A06_RS23820	GTTGATTCGTGAAGGTGAT / CAGAAGCCTGTGGATTATAG
C7A06_RS22345	CGGATGACTTAATGACTAACG / AGCATCACCTAATAGCACTT
C7A06_RS06670	CAGCGACATCAGCAATTC / TAAGGCATCCACACTACG
C7A06_RS23455	TCGCTTCGTCATCTACTC / ACCGCATAATCCATCCAT
C7A06_RS01675	CTGCTGGTGCTGACATTA / GCGATGGCGATAATTACG
C7A06_RS01670	CCGCAACAGATTGAACTAC / CGCAGGTTAATGATTTCCC
C7A06_RS28215	CTGCTGGCTGTAATGTTG / GGTGCTCTTGATGTTGTC
16S	TGACGTTACCCGCAGAAGAA / ATCTCTACGCATTTCACCGCTAC
S. aureus
EKM74_RS07505	CGATAACAGACAACAGGAAG / TCAACACCACGAGATAACT
EKM74_RS02215	GATTCGGATGACATTTATGC / GTGGAGACAGGAAGTGAT
EKM74_RS15650	AAGACCGAGTTCTGTTGT / CTTCAATTCCGCTTCCATTA
EKM74_RS03560	TAGCAGAGCAAGTTGATGA / AGCCATATTAGCACCTTCA
EKM74_RS15665	TTCAGCAATCCAATGGTTAC / TCAACTCGTGTCGCATAA
EKM74_RS11915	TGAGAGCAGCAGTTGTAA / GTAACGCCTGTAACATCAC
EKM74_RS05290	GAAGCAATTCGTTCGGATAT / CTCGTGGACCAGAAGTTT
EKM74_RS08505	TAGCACGAGGAGAGTTAC / CTTGAATACGCACACCAT
EKM74_RS13545	CTGGTTATGTCGGTTATGATG / GAATGACTGAGTATGGATTACG
EKM74_RS06665	TTACGCAGATTGTCAACG / ACAAATGTGATGGGTATCG
16S	ACTCCTACGGGAGGCAGCAG / ATTACCGCGGCTGCTGG

## Sheet: TableS2
Table S2 Summary of read numbers based on RNA-Seq data
Sample	Total Reads	Error Rate%	Q20 %	Q30%	GC Content%	Total Mapped rate%
E. coli
Control_1	32823244	0.0394	96.49	91.85	56.56	88.7
Control_2	35152464	0.0348	97.42	94.02	57.09	90.15
CFS_1	35876796	0.0373	96.93	92.84	55.94	88.54
CFS_2	33148174	0.0384	96.63	92.25	56.65	88.21
S. aureus
Control_1	25524088	0.0372	98.6	95.2	39.46	91.41
Control_2	21597232	0.0378	98.47	94.81	37.47	86.25
CFS_1	26838638	0.0373	98.59	95.2	36.15	90.26
CFS_2	24129642	0.0379	98.45	94.73	36.25	80.69

## Sheet: TableS3
Table S3 The differentially expressed genes between the control and L. rhamnosus SCB0119 CFS in E. coli ATCC25922
GeneID	control_1	control_2	CFS_1	CFS_2	logFC	up/down	function
C7A06_RS00025	0.861	0.633	4.103	2.228	2.08178	up	yidB; YidB family protein
C7A06_RS00090	4.919	6.265	34.853	28.766	2.50781	up	yidE; putative transporter
C7A06_RS00215	1.904	2.411	12.404	12.04	2.5015	up	adeQ; adenine permease AdeQ
C7A06_RS00630	3.674	3.487	12.645	10.201	1.67343	up	ligB; NAD-dependent DNA ligase LigB
C7A06_RS00635	0.333	1.532	3.566	3.874	1.99497	up	yicG; trimeric intracellular cation channel family protein
C7A06_RS00695	1.018	1.013	4.353	3.04	1.86294	up	mutM; bifunctional DNA-formamidopyrimidine glycosylase/DNA-(apurinic or apyrimidinic site) lyase
C7A06_RS00835	9.459	10.227	68.726	73.393	2.85173	up	lldD; quinone-dependent L-lactate dehydrogenase
C7A06_RS00840	4.686	3.98	38.815	42.341	3.22696	up	lldR; transcriptional regulator LldR
C7A06_RS00845	10.868	11.776	68.629	70.544	2.61957	up	lldP; L-lactate permease
C7A06_RS00960	16.783	22.144	7.61	7.822	-1.33473	down	aldB; aldehyde dehydrogenase AldB
C7A06_RS01145	86.183	89.915	295.866	287.824	1.72881	up	yiaF; DUF3053 domain-containing protein
C7A06_RS01255	40.14	37.989	15.988	19.245	-1.14889	down	dppB; dipeptide ABC transporter permease DppB
C7A06_RS01260	58.653	58.497	20.779	28.404	-1.25209	down	dppC; dipeptide ABC transporter permease DppC
C7A06_RS01270	27	32.905	12.53	17.15	-1.01314	down	dppF; dipeptide ABC transporter ATP-binding subunit DppF
C7A06_RS01320	2.208	2.479	11.168	11.359	2.26443	up	bcsG; cellulose biosynthesis protein BcsG
C7A06_RS01330	2.36	1.967	11.415	12.531	2.4678	up	bcsE; cellulose biosynthesis protein BcsE
C7A06_RS01340	0.547	1.425	8.278	7.176	2.96897	up	bcsQ; cellulose biosynthesis protein BcsQ
C7A06_RS01345	0.892	0.843	5.578	4.361	2.51679	up	bcsA; UDP-forming cellulose synthase catalytic subunit
C7A06_RS01415	5.555	5.664	2.608	2.158	-1.23475	down	yhjD; inner membrane protein YhjD
C7A06_RS01445	0	0.153	1.984	1.492	4.48792	up	gadX; acid resistance transcriptional activator GadX
C7A06_RS01665	14.386	14.155	6.008	6.865	-1.14856	down	nikE; nickel import ATP-binding protein NikE
C7A06_RS01670	39.96	39.186	14.321	17.077	-1.33379	down	nikD; nickel import ATP-binding protein NikD
C7A06_RS01675	43.326	43.435	9.814	13.286	-1.90906	down	nikC; nickel ABC transporter permease subunit NikC
C7A06_RS01680	41.944	37.532	8.129	12.377	-1.95437	down	nikB; nickel ABC transporter permease subunit NikB
C7A06_RS01685	11.166	8.935	1.599	2.128	-2.43055	down	nikA; nickel ABC transporter substrate-binding protein
C7A06_RS01780	0.222	0.068	1.426	0.59	2.78889	up	livH; high-affinity branched-chain amino acid ABC transporter permease LivH
C7A06_RS01790	4.562	4.027	16.807	13.002	1.79495	up	livG; high-affinity branched-chain amino acid ABC transporter ATP-binding protein LivG
C7A06_RS01800	60.245	67.662	20.653	20.929	-1.62102	down	ugpB; sn-glycerol-3-phosphate ABC transporter substrate-binding protein UgpB
C7A06_RS01805	3.326	3.056	1.56	1.001	-1.31663	down	ugpA; sn-glycerol-3-phosphate ABC transporter permease UgpA
C7A06_RS01810	5.928	4.849	1.637	2.668	-1.32347	down	ugpE; sn-glycerol-3-phosphate ABC transporter permease UgpE
C7A06_RS02035	0.603	0.83	5.523	6	3.00564	up	feoA; ferrous iron transporter A
C7A06_RS02220	0.188	0	0.43	1.215	3.11577	up	phoB; transcriptional regulator PhoB
C7A06_RS02270	2.268	1.513	10.321	10.458	2.45766	up	nirB; NADPH-nitrite reductase large subunit
C7A06_RS02290	8.316	7.012	4.072	2.269	-1.27312	down	fic; putative adenosine monophosphate-protein transferase Fic
C7A06_RS02320	52.242	50.332	178.94	167.53	1.75605	up	yhfA; OsmC family protein
C7A06_RS02360	14.696	14.757	58.891	55.126	1.95269	up	yheV; YheV family putative metal-binding protein
C7A06_RS02390	6.297	4.909	19.414	19.379	1.79134	up	tusC; sulfurtransferase complex subunit TusC
C7A06_RS02625	5.74	7.293	20.26	20.549	1.64657	up	dprA; DNA-protecting protein DprA
C7A06_RS02735	0	0	0.284	1.54	9.83447	up	membrane protein
C7A06_RS02860	1.699	1.658	4.833	6.871	1.80114	up	csrD; RNase E specificity factor CsrD
C7A06_RS03050	40.762	44.608	160.581	153.615	1.87984	up	gltD; glutamate synthase subunit GltD
C7A06_RS03055	25.485	23.951	73.732	82.855	1.66329	up	gltB; glutamate synthase large subunit
C7A06_RS03445	0.085	0.078	1.096	0.766	3.49786	up	agaC; PTS N-acetylgalactosamine transporter subunit IIC
C7A06_RS03455	0	0.586	4.68	5.243	4.07718	up	kbaY; tagatose-bisphosphate aldolase subunit KbaY
C7A06_RS03460	0	0.546	5.015	6.573	4.40256	up	agaS; AgaS family sugar isomerase
C7A06_RS03475	0.782	0.646	3.438	1.945	1.91293	up	PTS system mannose/fructose/sorbose family transporter subunit IID
C7A06_RS03480	3.875	3.722	11.785	12.013	1.64708	up	PTS mannose/fructose/sorbose/N-acetylgalactosamine transporter subunit IIC
C7A06_RS03485	1.159	1.731	5.978	4.617	1.87352	up	agaV; PTS N-acetylgalactosamine transporter subunit IIB
C7A06_RS03490	1.716	1.035	11.649	15.484	3.30108	up	kbaZ; tagatose-bisphosphate aldolase subunit KbaZ
C7A06_RS03515	9.221	10.639	30.52	33.328	1.68468	up	garD; galactarate dehydratase
C7A06_RS03520	2.47	2.836	12.64	12.04	2.21722	up	garP; galactarate/glucarate/glycerate transporter GarP
C7A06_RS03525	1.871	2.292	7.35	8.073	1.88888	up	garL; 2-dehydro-3-deoxyglucarate aldolase
C7A06_RS03570	1.317	1.075	20.25	15.661	3.90701	up	tdcA; transcriptional regulator TdcA
C7A06_RS03580	5.274	7.267	44.202	47.878	2.87604	up	tdcB; bifunctional threonine ammonia-lyase/L-serine ammonia-lyase TdcB
C7A06_RS03585	10.83	10.897	58.709	64.597	2.50457	up	tdcC; threonine/serine transporter TdcC
C7A06_RS03590	4.091	3.758	23.435	28.513	2.72618	up	tdcD; propionate kinase
C7A06_RS03595	7.543	8.222	60.961	66.877	3.01936	up	tdcE; 2-ketobutyrate formate-lyase/pyruvate formate-lyase
C7A06_RS03600	7.222	6.149	76.04	55.419	3.29724	up	tdcF; enamine/imine deaminase
C7A06_RS03605	16.104	17.569	105.123	125.92	2.77842	up	tdcG; L-serine ammonia-lyase
C7A06_RS03615	2.321	1.753	11.581	10.475	2.43608	up	amino acid permease
C7A06_RS03725	36.225	41.344	160.535	136.583	1.93746	up	exuT; hexuronate transporter ExuT
C7A06_RS03730	11.862	10.362	70.806	77.4	2.7373	up	uxaC; glucuronate isomerase
C7A06_RS03735	12.927	14.378	113.486	121.027	3.10234	up	uxaA; altronate dehydratase
C7A06_RS03740	0	0.114	1.483	1.115	4.48631	up	ygjV; YgjV family protein
C7A06_RS03755	9.674	10.55	31.896	37.629	1.78136	up	ygjR; Gfo/Idh/MocA family oxidoreductase
C7A06_RS03780	3.789	3.481	13.74	13.614	1.91143	up	higA; type II toxin-antitoxin system antitoxin HigA
C7A06_RS03785	67.572	79.207	220.418	260.612	1.71247	up	fadH; NADPH-dependent 2,4-dienoyl-CoA reductase
C7A06_RS03830	63.817	65.945	9.718	10.16	-2.7065	down	ygjG; putrescine aminotransferase
C7A06_RS03885	214.037	272.889	834.847	790.678	1.73913	up	rpsU; 30S ribosomal protein S21
C7A06_RS04030	14.06	30.263	61.859	123.194	2.06176	up	hypothetical protein
C7A06_RS04095	11.331	8.241	50.306	54.529	2.42114	up	mdaB; NADPH:quinone oxidoreductase MdaB
C7A06_RS04275	17.395	16.456	62.456	67.367	1.93921	up	gss; bifunctional glutathionylspermidine amidase/synthase
C7A06_RS04655	31.968	37.783	153.087	154.407	2.14024	up	glcC; transcriptional regulator GlcC
C7A06_RS04660	11.129	12.243	3.232	3.83	-1.72635	down	glcD; glycolate oxidase subunit GlcD
C7A06_RS04665	15.396	16.482	4.604	5.131	-1.7111	down	glcE; glycolate oxidase subunit GlcE
C7A06_RS04750	2.155	2.836	10.317	10.023	2.02648	up	speC; ornithine decarboxylase
C7A06_RS04900	1.561	1.912	8.586	7.772	2.23509	up	yqgB; acid stress response protein YqgB
C7A06_RS05060	0	0	2.387	1.449	10.9061	up	ygfI; LysR family transcriptional regulator
C7A06_RS05075	0.138	0.697	1.896	2.197	2.29056	up	meaB; methylmalonyl Co-A mutase-associated GTPase MeaB
C7A06_RS05080	0.448	0.706	2.025	1.913	1.76905	up	scpA; methylmalonyl-CoA mutase
C7A06_RS05245	1.09	0.501	7.496	20.628	4.14209	up	hypothetical protein
C7A06_RS05250	0.142	0.479	9.429	12.414	5.13193	up	uacT; urate/proton symporter UacT
C7A06_RS05260	2.433	2.465	35.089	43.175	3.99753	up	ygfT; formate-dependent uric acid utilization protein YgfT
C7A06_RS05265	4.636	6.066	60.259	55.948	3.4405	up	ygfS; 4Fe-4S dicluster domain-containing protein
C7A06_RS05270	4.218	4.014	27.892	31.248	2.84452	up	ghxQ; guanine/hypoxanthine transporter GhxQ
C7A06_RS05275	1.408	0.767	18.789	16.878	4.03426	up	guaD; guanine deaminase
C7A06_RS05280	2.206	1.532	30.201	29.048	3.98573	up	xanQ; xanthine/proton symporter XanQ
C7A06_RS05285	14.907	14.706	184.723	157.639	3.53113	up	xdhD; molybdopterin-dependent oxidoreductase Mo/Fe-S-binding subunit
C7A06_RS05290	18.935	14.887	224.892	202.472	3.65935	up	ygfM; molybdopterin-dependent oxidoreductase FAD-binding subunit
C7A06_RS05295	5.738	6.648	97.975	95.21	3.96298	up	ssnA; putative aminohydrolase SsnA
C7A06_RS05300	9.731	9.531	127.329	140.943	3.79973	up	ygfK; putative selenate reductase subunit YgfK
C7A06_RS05305	0.237	0.545	1.414	2.244	2.22292	up	mocA; molybdenum cofactor cytidylyltransferase
C7A06_RS05310	1.871	3.192	44.262	44.001	4.12321	up	yqeC; putative selenium-dependent hydroxylase accessory protein YqeC
C7A06_RS05315	13.773	15.525	184.63	169.477	3.59522	up	yqeB; EF2563 family selenium-dependent molybdenum hydroxylase system protein
C7A06_RS05320	5.964	4.667	85.301	83.132	3.98557	up	arcC; carbamate kinase
C7A06_RS05325	1.636	1.73	63.009	73.183	5.33763	up	hyuA; D-phenylhydantoinase
C7A06_RS05330	33.838	31.711	614.464	619.972	4.23509	up	ygeY; YgeY family selenium metabolism-linked hydrolase
C7A06_RS05335	12.339	11.915	366.576	438.036	5.05188	up	dpaL; diaminopropionate ammonia-lyase
C7A06_RS05340	2.313	3.134	121.793	116.528	5.45078	up	ygeW; knotted carbamoyltransferase YgeW
C7A06_RS05350	30.77	29.188	383.289	274.014	3.45449	up	xdhC; xanthine dehydrogenase iron sulfur-binding subunit XdhC
C7A06_RS05355	2.735	2.226	38.251	38.439	3.94979	up	xdhB; xanthine dehydrogenase FAD-binding subunit XdhB
C7A06_RS05360	6.308	7.003	86.088	94.827	3.76442	up	xdhA; xanthine dehydrogenase molybdenum-binding subunit XdhA
C7A06_RS05670	31.5	30.54	111.97	88.129	1.68941	up	yqeF; acetyl-CoA C-acetyltransferase
C7A06_RS05760	1.313	0.536	4.01	3.05	1.93177	up	ppdA; prepilin peptidase-dependent protein
C7A06_RS05765	1.949	2.238	8.931	6.912	1.91935	up	ppdB; prepilin peptidase-dependent protein
C7A06_RS05900	10.792	11.38	37.417	38.403	1.77375	up	fucR; L-fucose operon activator
C7A06_RS06100	1.026	0.992	3.217	4.302	1.89657	up	ygcN; FAD-dependent oxidoreductase
C7A06_RS06110	1.946	2.945	8.08	9.462	1.84219	up	cysJ; NADPH-dependent assimilatory sulfite reductase flavoprotein subunit
C7A06_RS06115	7.018	5.895	23.965	31.304	2.09748	up	cysI; assimilatory sulfite reductase (NADPH) hemoprotein subunit
C7A06_RS06120	3.084	2.576	12.079	9.306	1.91735	up	cysH; phosphoadenosine phosphosulfate reductase
C7A06_RS06175	0.397	0.304	2.123	2.702	2.77953	up	iap; alkaline phosphatase isozyme conversion aminopeptidase
C7A06_RS06440	3.994	3.343	21.801	17.408	2.4176	up	srlR; glucitol operon DNA-binding transcriptional repressor SrlR
C7A06_RS06485	0.548	0.504	2.388	3.413	2.46092	up	recX; recombination regulator RecX
C7A06_RS06610	55.789	70.185	24.804	32.955	-1.12498	down	ygaM; DUF883 domain-containing protein
C7A06_RS06625	0.339	0.935	3.265	3.378	2.38064	up	stpA; DNA-binding protein StpA
C7A06_RS06655	4.707	4.054	0.539	0.781	-2.7287	down	gabP; GABA permease
C7A06_RS06660	38.718	36.21	7.864	7.582	-2.27812	down	gabT; 4-aminobutyrate--2-oxoglutarate transaminase
C7A06_RS06665	21.144	20.557	5.041	4.767	-2.08783	down	gabD; NADP-dependent succinate-semialdehyde dehydrogenase
C7A06_RS06670	6.713	6.913	1.141	1.294	-2.4834	down	lhgO; L-2-hydroxyglutarate oxidase
C7A06_RS06675	3.793	4.13	1.416	0.699	-1.90439	down	csiD; carbon starvation induced protein CsiD
C7A06_RS07090	10.581	11.619	38.755	37.491	1.78001	up	recN; DNA repair protein RecN
C7A06_RS07145	2.276	2.744	10.95	12.462	2.22104	up	yfiB; OmpA family protein
C7A06_RS07150	0.224	0.411	2.258	2.62	2.93752	up	dgcN; diguanylate cyclase DgcN
C7A06_RS07155	1.059	1.824	5.217	7.116	2.09611	up	yfiR; YfiR family protein
C7A06_RS34710	9.814	13.523	47.972	47.226	2.02822	up	protein PssL
C7A06_RS33990	31.265	25.891	89.602	93.388	1.67875	up	rseD; rpoE leader peptide RseD
C7A06_RS07315	72.035	63.657	232.287	231.195	1.77216	up	rpoE; RNA polymerase sigma factor RpoE
C7A06_RS07390	0.263	0	0.965	2.359	3.64972	up	yfhL; 4Fe-4S dicluster ferredoxin YfhL
C7A06_RS08470	6.946	6.595	20.988	21.144	1.63744	up	ppk1; polyphosphate kinase 1
C7A06_RS08490	16.763	17.413	63.767	45.707	1.67947	up	upp; uracil phosphoribosyltransferase
C7A06_RS08545	1.007	0.116	2.883	2.13	2.15632	up	hyfH; hydrogenase 4 subunit H
C7A06_RS08685	46.585	44.592	10.965	11.98	-1.9904	down	tkt; transketolase
C7A06_RS08690	4.479	4.38	1.721	1.079	-1.66101	down	tal; transaldolase
C7A06_RS08850	2.553	2.043	11.626	9.595	2.20655	up	cysT; sulfate/thiosulfate ABC transporter permease CysT
C7A06_RS08855	3.372	2.161	11.5	13.508	2.17585	up	cysW; sulfate/thiosulfate ABC transporter permease CysW
C7A06_RS08860	26.965	29.428	91.578	103.405	1.78972	up	cysA; sulfate/thiosulfate ABC transporter ATP-binding protein CysA
C7A06_RS08960	4.519	2.491	17.398	13.499	2.13966	up	_
C7A06_RS09040	0.33	0.506	1.312	1.918	1.94741	up	fryC; PTS fructose transporter subunit IIC
C7A06_RS09080	2.862	7.012	20.113	27.549	2.2709	up	ypdK; membrane protein YpdK
C7A06_RS09135	0.447	0.205	1.536	1.557	2.24258	up	evgA; acid-sensing system DNA-binding response regulator EvgA
C7A06_RS10065	8.248	9.412	30.942	25.196	1.66838	up	fadL; long-chain fatty acid transporter FadL
C7A06_RS10075	78.578	65.102	429.918	282.706	2.31027	up	yfcZ; YfcZ/YiiS family protein
C7A06_RS10080	52.714	55.552	212.087	216.146	1.9838	up	fadI; acetyl-CoA C-acyltransferase FadI
C7A06_RS10090	43.818	44.54	149.117	125.253	1.63467	up	sixA; phosphohistidine phosphatase SixA
C7A06_RS10280	3.18	1.558	1.069	1.056	-1.15607	down	yfcG; GSH-dependent disulfide bond oxidoreductase
C7A06_RS10300	0.406	0.332	1.366	1.934	2.15774	up	yfcC; putative basic amino acid antiporter YfcC
C7A06_RS10330	19.788	17.869	62.929	53.583	1.62944	up	yfbS; SLC13 family permease
C7A06_RS10340	17.54	16.995	81.935	84.289	2.26693	up	alaA; alanine transaminase AlaA
C7A06_RS10525	0	0.105	1.044	2.042	4.85099	up	ais; lipopolysaccharide core heptose(II)-phosphate phosphatase Ais
C7A06_RS10530	1.613	1.778	7.686	8.991	2.2974	up	nudI; nucleoside triphosphatase NudI
C7A06_RS10570	14.76	14.628	46.006	52.946	1.75143	up	glpT; glycerol-3-phosphate transporter
C7A06_RS10585	12.241	13.863	60.159	35.932	1.88005	up	inaA; lipopolysaccharide kinase InaA
C7A06_RS11110	0.833	0.382	4.07	4.974	2.89395	up	napF; ferredoxin-type protein NapF
C7A06_RS11115	2.342	1.912	22.896	13.472	3.09518	up	napD; chaperone NapD
C7A06_RS11120	11.27	8.12	30.406	28.987	1.61488	up	napA; nitrate reductase catalytic subunit NapA
C7A06_RS11380	9.038	7.227	42.576	40.189	2.34711	up	yeiQ; mannitol dehydrogenase family protein
C7A06_RS11515	10.756	13.337	74.516	71.55	2.59983	up	galS; HTH-type transcriptional regulator GalS
C7A06_RS11520	1563.01	1643.18	761.926	755.171	-1.07954	down	mglB; galactose/glucose ABC transporter substrate-binding protein MglB
C7A06_RS11530	78.208	82.585	26.157	22.799	-1.71561	down	mglC; galactose/methyl galactoside ABC transporter permease MglC
C7A06_RS11540	4.657	4.89	15.804	17.499	1.80232	up	preT; NAD-dependent dihydropyrimidine dehydrogenase subunit PreT
C7A06_RS11545	0.286	2.104	5.247	5.13	2.11738	up	yeiS; DUF2542 family protein
C7A06_RS11550	0.286	0.175	2.011	1.805	3.04373	up	sanA; outer membrane permeability protein SanA
C7A06_RS11650	6.382	5.345	1.978	1.775	-1.6432	down	mlrA; HTH-type transcriptional regulator MlrA
C7A06_RS11655	2.608	2.545	11.988	11.805	2.20661	up	btsS; two-component regulatory system sensor histidine kinase BtsS
C7A06_RS11820	0.08	0.074	2.062	1.28	4.42196	up	gatY; tagatose-bisphosphate aldolase subunit GatY
C7A06_RS11850	0.266	0.408	2.522	1.856	2.69584	up	DeoR/GlpR family DNA-binding transcription regulator
C7A06_RS11885	37.133	44.347	11.534	14.172	-1.66426	down	yegP; YegP family protein
C7A06_RS12085	0.077	0.353	0.704	1.53	2.37182	up	galF; UTP--glucose-1-phosphate uridylyltransferase GalF
C7A06_RS12210	114.568	88.423	319.084	319.64	1.65377	up	hisG; ATP phosphoribosyltransferase
C7A06_RS12245	0	0	1.999	5.428	11.859	up	yoeI; membrane protein YoeI
C7A06_RS12250	1.213	1.672	10.285	12.18	2.96016	up	plaP; putrescine/proton symporter PlaP
C7A06_RS12255	2.984	3.218	14.923	14.403	2.24101	up	yeeE; transport protein YeeE
C7A06_RS12260	12.052	11.072	53.298	56.397	2.24594	up	yeeD; sulfurtransferase TusA family protein
C7A06_RS12290	0.375	1.035	0	0	-9.46352	down	ethanolamine utilization protein
C7A06_RS12510	1.399	1.461	4.897	5.256	1.82709	up	cobT; nicotinate-nucleotide--dimethylbenzimidazole phosphoribosyltransferase
C7A06_RS12540	1.337	1.152	4.979	3.578	1.78072	up	yeeO; toxic metabolite efflux MATE transporter YeeO
C7A06_RS12545	0	0	4.142	0.9	11.3004	up	_
C7A06_RS12565	1.982	4.025	10.327	10.387	1.78555	up	shiA; shikimate transporter
C7A06_RS12650	0	0	0.828	5.4	11.605	up	_
C7A06_RS12655	23.157	27.047	81.663	83.739	1.72006	up	mtfA; DgsA anti-repressor MtfA
C7A06_RS13230	15.45	19.642	58.285	60.705	1.76157	up	ftnA; non-heme ferritin
C7A06_RS13250	13.903	15.777	123.178	141.95	3.15904	up	ftnB; non-heme ferritin-like protein
C7A06_RS13285	1.441	2.501	12.475	12.914	2.68659	up	uspC; universal stress protein UspC
C7A06_RS13290	5.871	6.653	40.002	46.377	2.78579	up	flhD; flagellar transcriptional regulator FlhD
C7A06_RS13295	20.763	31.391	140.39	150.496	2.47956	up	flhC; flagellar transcriptional regulator FlhC
C7A06_RS13305	0.222	0.136	0.815	1.328	2.57491	up	motB; flagellar motor protein MotB
C7A06_RS13360	12.411	7.387	40.534	42.987	2.07667	up	flhe; flagellar protein FlhE
C7A06_RS13615	0.523	1.153	3.45	3.956	2.14234	up	yobB; carbon-nitrogen hydrolase family protein
C7A06_RS13620	1.784	1.366	6.269	7.106	2.08542	up	holE; DNA polymerase III subunit theta
C7A06_RS14040	1.717	3.944	19.151	18.524	2.73405	up	hypothetical protein
C7A06_RS14195	13.157	8.833	6.609	3.338	-1.14436	down	dmlA; multifunctional D-malate/3-isopropylmalate/tartarate dehydrogenase
C7A06_RS14205	6.02	4.839	19.411	19.481	1.84039	up	leuE; leucine efflux protein LeuE
C7A06_RS14270	7.53	8.612	41.976	49.423	2.50121	up	yeaL; DUF441 domain-containing protein
C7A06_RS14285	0.645	0.593	5.574	6.606	3.29634	up	dgcJ; GGDEF domain-containing protein
C7A06_RS14505	4.708	7.078	18.634	19.603	1.69773	up	chbB; PTS N,N'-diacetylchitobiose transporter subunit IIB
C7A06_RS14565	24.922	30.331	111.95	116.599	2.04834	up	tcyP; cystine/sulfocysteine:cation symporter
C7A06_RS14600	0.543	0.083	2.323	4.596	3.46214	up	ydiY; YdiY family protein
C7A06_RS14670	6.057	8.415	27.623	40.303	2.23054	up	nlpC; lipoprotein
C7A06_RS14775	0	0	1.411	0.958	10.2113	up	ydiL; YdiL family protein
C7A06_RS14810	12.659	11.288	2.901	4.078	-1.77846	down	sufA; Fe-S cluster assembly scaffold SufA
C7A06_RS14815	6.879	6.616	2.92	2.896	-1.21404	down	sufB; Fe-S cluster assembly protein SufB
C7A06_RS14860	0.329	0	4.72	4.145	4.74354	up	ydhY; ferredoxin-like protein
C7A06_RS14890	1.113	1.337	0.314	0.511	-1.568	down	ydhS; FAD-NAD(P)-binding protein
C7A06_RS14925	5.381	6.591	19.782	20.596	1.75374	up	cfa; cyclopropane fatty acyl phospholipid synthase
C7A06_RS14955	7.868	7.012	33.796	28.879	2.07437	up	ydhP; MFS transporter
C7A06_RS15005	6.28	7.598	29.762	30.348	2.11465	up	ydhF; aldo/keto reductase family oxidoreductase
C7A06_RS15010	150.682	170.83	46.8	41.667	-1.86164	down	sodC; superoxide dismutase [Cu-Zn] SodC2
C7A06_RS15040	32.058	34.568	103.237	108.141	1.66564	up	anmK; anhydro-N-acetylmuramic acid kinase
C7A06_RS15045	1.457	1.912	5.152	8.083	1.97333	up	mliC; C-type lysozyme inhibitor
C7A06_RS15070	2.468	2.351	10.012	11.65	2.1679	up	dtpA; dipeptide/tripeptide permease DtpA
C7A06_RS15130	1.09	3.005	13.992	14.114	2.77834	up	blr; division septum protein Blr
C7A06_RS15145	4.861	5.542	16.64	15.335	1.61976	up	malY; bifunctional maltose regulon transcriptional repressor/cystathionine beta-lyase MalY
C7A06_RS15280	0	0.751	8.245	2.443	3.82747	up	hypothetical protein
C7A06_RS15285	9.337	7.965	955.046	401.526	6.29272	up	asr; acid resistance repetitive basic protein Asr
C7A06_RS15295	5.314	7.197	57.842	59.561	3.22999	up	ynfM; MFS transporter
C7A06_RS15495	16.733	22.655	6.054	12.715	-1.06932	down	hokD; type I toxin-antitoxin system toxin HokD
C7A06_RS15885	5.977	6.178	18.651	18.992	1.63067	up	trpE; anthranilate synthase component I
C7A06_RS15950	20.95	25.512	100.027	118.845	2.23592	up	ymiA; YmiA family putative membrane protein
C7A06_RS15955	25.352	30.052	124.428	136.793	2.23717	up	hypothetical protein
C7A06_RS34110	1.431	1.315	9.838	6.412	2.56416	up	hypothetical protein
C7A06_RS16060	1.351	1.437	4.954	4.531	1.76569	up	sapB; putrescine ABC transporter permease SapB
C7A06_RS16145	71.967	81.942	307.221	238.628	1.82641	up	pspE; thiosulfate sulfurtransferase PspE
C7A06_RS16195	0.317	0.35	1.802	0.884	2.00646	up	ABC transporter ATP-binding protein
C7A06_RS16255	0.305	0.561	2.169	1.748	2.17472	up	pgrR; DNA-binding transcriptional regulator PgrR
C7A06_RS16260	4.384	4.145	16.736	15.383	1.91273	up	mppA; murein tripeptide ABC transporter substrate-binding protein MppA
C7A06_RS16300	8.076	7.507	2.613	3.169	-1.43002	down	abgB; p-aminobenzoyl-glutamate hydrolase subunit AbgB
C7A06_RS16305	33.535	36.73	15.177	18.938	-1.04236	down	abgA; p-aminobenzoyl-glutamate hydrolase subunit AbgA
C7A06_RS16725	23.928	29.309	95.506	79.924	1.72036	up	ydbJ; DUF333 domain-containing protein
C7A06_RS16750	0.416	0.191	1.908	2.073	2.70934	up	ydbL; YdbL family protein
C7A06_RS16840	6.303	7.623	20.183	24.229	1.67303	up	pdxI; pyridoxine 4-dehydrogenase
C7A06_RS16900	16.582	29.741	73.819	119.105	2.05818	up	periplasmic protein
C7A06_RS34740	80.642	75.914	259.153	281.517	1.78806	up	yncP; hypothetical protein
C7A06_RS17015	5.275	6.333	1.593	0.776	-2.2918	down	ydcS; ABC transporter substrate-binding protein
C7A06_RS17020	6.097	4.543	1.739	1.821	-1.57901	down	ydcT; ABC transporter ATP-binding protein
C7A06_RS17025	2.334	2.881	0.602	0.508	-2.23006	down	ydcU; ABC transporter permease
C7A06_RS17030	1.037	1.191	0.475	0.172	-1.78075	down	ydcV; ABC transporter permease
C7A06_RS17035	27.333	28.344	5.435	3.888	-2.57796	down	patD; aminobutyraldehyde dehydrogenase
C7A06_RS17160	4.098	3.875	26.621	23.159	2.64207	up	yddH; flavin reductase family protein
C7A06_RS17185	5.024	5.351	2.119	2.479	-1.17368	down	narH; nitrate reductase subunit beta
C7A06_RS17220	2.705	2.319	8.862	8.482	1.78712	up	fdnG; formate dehydrogenase-N subunit alpha
C7A06_RS17240	9.241	9.551	2.678	2.571	-1.83961	down	adhP; alcohol dehydrogenase AdhP
C7A06_RS17305	0.298	0.091	1.002	1.533	2.69788	up	dosC; diguanylate cyclase DosC
C7A06_RS17310	2.342	3.586	11.591	9.845	1.85407	up	digH; glycoside hydrolase family 10 protein
C7A06_RS17345	6.082	9.112	30.715	35.275	2.1186	up	ydeN; sulfatase
C7A06_RS17470	0.075	0.138	0.826	1.047	3.12448	up	yneE; bestrophin family protein
C7A06_RS17480	1.135	1.26	15.481	18.23	3.814	up	uxaB; tagaturonate reductase
C7A06_RS17615	1.224	3.051	0	1.566	-1.44767	down	ydeI; YdeI family stress tolerance OB fold protein
C7A06_RS17620	1.721	2.189	0.485	1.45	-1.01408	down	ydeJ; 2-oxo-tetronate isomerase
C7A06_RS17650	21.551	26.296	146.914	154.563	2.6555	up	ydfZ; putative selenium delivery protein YdfZ
C7A06_RS18870	15.412	19.014	5.651	11.399	-1.01364	down	hokD; type I toxin-antitoxin system toxin HokD
C7A06_RS19000	41.171	60.772	179.562	179.397	1.81604	up	yciI; YciI family protein
C7A06_RS19005	1.15	1.208	6.075	6.272	2.38754	up	kch; voltage-gated potassium channel protein
C7A06_RS19135	20.568	20.851	107.31	120.845	2.46159	up	narG; nitrate reductase subunit alpha
C7A06_RS19140	1.086	1.179	5.564	4.717	2.1814	up	narK; nitrate transporter NarK
C7A06_RS19150	3.288	3.968	11.282	13.169	1.75237	up	narX; nitrate/nitrite two-component system sensor histidine kinase NarX
C7A06_RS19205	8.566	9.661	33.036	33.101	1.85927	up	sirB1; invasion regulator SirB1
C7A06_RS19315	2.832	2.788	1.261	0.926	-1.36081	down	treA; alpha,alpha-trehalase
C7A06_RS19370	27.111	32.069	12.65	9.503	-1.41753	down	ycgB; SpoVR family protein
C7A06_RS19390	1.245	1.591	5.259	5.659	1.94403	up	umuC; DNA polymerase V catalytic protein
C7A06_RS19395	1.308	1.503	7.046	9.934	2.59382	up	umuD; translesion error-prone DNA polymerase V autoproteolytic subunit
C7A06_RS19815	27.805	29.384	84.617	93.005	1.63497	up	ycfL; YcfL family protein
C7A06_RS19820	9.35	8.59	43.899	43.888	2.2907	up	hinT; purine nucleoside phosphoramidase
C7A06_RS20010	40.626	28.24	133.582	117.049	1.86367	up	mdtH; multidrug efflux MFS transporter MdtH
C7A06_RS20130	0	0	0.567	1.232	9.81458	up	csgC; curli assembly protein CsgC
C7A06_RS20195	0.781	2.869	0	0.777	-2.22899	down	_
C7A06_RS21470	0.448	0.705	2.111	2.484	1.9928	up	yccM; 4Fe-4S binding protein
C7A06_RS22020	11.853	18.067	58.025	61.021	1.99226	up	sulA; cell division inhibitor SulA
C7A06_RS22050	47865.9	30948.4	14144.3	10928.4	-1.65234	down	rmf; ribosome modulation factor
C7A06_RS22085	7.085	8.136	30.844	23.555	1.83738	up	zapC; cell division protein ZapC
C7A06_RS22090	0.136	0.624	2.74	1.353	2.426	up	pyrD; quinone-dependent dihydroorotate dehydrogenase
C7A06_RS22275	1.698	1.477	7.116	5.224	1.95784	up	ycaI; ComEC family protein
C7A06_RS22290	3.515	4.06	12.611	14.499	1.83923	up	cmk; (d)CMP kinase
C7A06_RS22305	66.866	67.05	223.349	189.237	1.62335	up	serC; 3-phosphoserine/phosphohydroxythreonine transaminase
C7A06_RS22345	0.864	0.882	8.492	7.6	3.20275	up	ycaM; amino acid permease
C7A06_RS22350	4.663	3.68	35.564	34.228	3.06412	up	ycaD; MFS transporter
C7A06_RS22355	2.958	2.818	0.803	0.218	-2.49776	down	ycaC; hydrolase
C7A06_RS22370	5.647	6.763	20.395	24.086	1.84152	up	dmsA; dimethylsulfoxide reductase subunit A
C7A06_RS22420	10.231	9.22	38.85	32.695	1.8789	up	aat; leucyl/phenylalanyl-tRNA--protein transferase
C7A06_RS22460	1.077	1.385	4.408	3.788	1.73427	up	ybjX; VirK/YbjX family protein
C7A06_RS22465	7.785	7.228	24.1	26.674	1.75774	up	ybjD; ATP-dependent endonuclease
C7A06_RS22485	0.873	1.222	4.038	2.896	1.72578	up	hcp; hydroxylamine reductase
C7A06_RS22530	0.754	0.866	3.541	3.378	2.09321	up	artP; arginine ABC transporter ATP-binding protein ArtP
C7A06_RS22550	0	0.431	2.408	1.775	3.27279	up	artJ; ABC transporter substrate-binding protein ArtJ
C7A06_RS22560	0.14	0.129	1.416	0.699	2.96566	up	ybjO; YbjO family protein
C7A06_RS22575	2.302	1.892	8.717	10.012	2.15834	up	potG; putrescine ABC transporter ATP-binding subunit PotG
C7A06_RS22580	0.926	1.361	6.279	9.464	2.7821	up	potF; spermidine/putrescine ABC transporter substrate-binding protein PotF
C7A06_RS22590	16.418	17.332	56.627	58.503	1.77024	up	ybjN; YbjN domain-containing protein
C7A06_RS22625	0.768	1.41	3.518	4.713	1.91709	up	rcdA; DNA-binding transcriptional regulator RcdA
C7A06_RS22630	7.841	8.195	23.019	30.663	1.743	up	ybjJ; MFS transporter
C7A06_RS22635	2.526	2.088	9.105	9.22	1.98926	up	ybjI; 5-amino-6-(5-phospho-D-ribitylamino)uracil phosphatase
C7A06_RS22665	60.478	56.768	205.56	168.974	1.67554	up	gstB; glutathione S-transferase GstB
C7A06_RS22770	22.127	20.327	6.131	9.734	-1.41994	down	ybiI; C4-type zinc finger protein YbiI
C7A06_RS22820	78.918	94.914	35.354	43.426	-1.14177	down	dps; DNA starvation/stationary phase protection protein Dps
C7A06_RS22830	1.16	1.066	5.814	4.467	2.20644	up	rhtA; threonine/homoserine exporter RhtA
C7A06_RS22905	2.567	2.497	7.842	9.671	1.78967	up	rhlE; ATP-dependent RNA helicase RhlE
C7A06_RS22920	15.424	15.405	47.522	56.348	1.75235	up	ybhF; ATP-binding cassette domain-containing protein
C7A06_RS22925	18.295	19.367	84.34	82.872	2.15044	up	ybhS; ABC transporter permease
C7A06_RS22930	1.241	2.109	7.849	9.762	2.39355	up	ybhR; ABC transporter permease
C7A06_RS22940	1.082	1.574	0.248	0.449	-1.92698	down	ybhP; endonuclease/exonuclease/phosphatase family protein
C7A06_RS22945	1.493	2.185	0.963	0.716	-1.13039	down	clsB; cardiolipin synthase ClsB
C7A06_RS23015	1.65	1.334	0.484	0.723	-1.3044	down	bioB; biotin synthase BioB
C7A06_RS23455	95.943	121.408	36.037	48.514	-1.36211	down	modA; molybdate ABC transporter substrate-binding protein
C7A06_RS23610	3.392	3.74	14.303	19.252	2.23383	up	ybgC; tol-pal system-associated acyl-CoA thioesterase
C7A06_RS23790	0.21	0.965	4.044	4.392	2.84179	up	hypothetical protein
C7A06_RS23810	1.6	2.3	6.131	6.987	1.74948	up	kdpA; potassium-transporting ATPase subunit KdpA
C7A06_RS23820	5.275	6.058	20.548	20.053	1.8408	up	kdpC; K(+)-transporting ATPase subunit C
C7A06_RS23860	13.211	11.327	45.32	48.98	1.94215	up	seqA; replication initiation negative regulator SeqA
C7A06_RS24175	762.046	948.806	3075.94	2711.06	1.7581	up	tatE; twin-arginine translocase subunit TatE
C7A06_RS24205	0.892	0.592	3.543	2.862	2.10821	up	dcuC; anaerobic C4-dicarboxylate transporter DcuC
C7A06_RS24330	421.957	439.578	132.803	157.124	-1.57121	down	cstA; carbon starvation protein CstA
C7A06_RS24375	4.716	2.763	0.877	2.178	-1.29111	down	fepD; Fe(3+)-siderophore ABC transporter permease
C7A06_RS24445	2.824	4.455	1.238	1.528	-1.39529	down	ybdK; glutamate--cysteine ligase
C7A06_RS25100	1.037	0.613	4.075	4.501	2.37643	up	allS; HTH-type transcriptional activator AllS
C7A06_RS25150	0.881	1.214	4.198	3.858	1.94209	up	fetB; iron export ABC transporter permease subunit FetB
C7A06_RS25180	1.325	1.082	6.546	4.618	2.21261	up	glsA; glutaminase A
C7A06_RS25210	11.02	18.67	55.224	61.415	1.97393	up	ybaK; Cys-tRNA(Pro)/Cys-tRNA(Cys) deacylase YbaK
C7A06_RS25240	4.508	5.325	19.151	19.023	1.95667	up	aes; acetyl esterase
C7A06_RS25250	90.848	97.061	302.517	301.688	1.68499	up	adk; adenylate kinase
C7A06_RS25405	21.305	26.122	197.423	216.798	3.12657	up	cof; HMP-PP phosphatase
C7A06_RS25410	61.305	72.867	195.294	224.048	1.64403	up	ybaE; SgrR family transcriptional regulator
C7A06_RS25680	9.749	13.33	60.193	61.173	2.39461	up	mak; fructokinase
C7A06_RS25795	4.627	4.741	22.238	25.221	2.34062	up	ampH; D-alanyl-D-alanine- carboxypeptidase/endopeptidase AmpH
C7A06_RS26015	29.543	31.649	248.949	262.391	3.06283	up	yahN; LysE family transporter
C7A06_RS26210	0	0	8.025	12.741	13.3421	up	hypothetical protein
C7A06_RS26265	0.416	0.191	4.388	3.523	3.69971	up	ykgJ; YkgJ family cysteine cluster protein
C7A06_RS26285	5.696	3.417	19.496	17.591	2.02468	up	DUF1440 domain-containing protein
C7A06_RS26760	4.079	3.407	17.844	20.122	2.34213	up	ldtF; murein L,D-transpeptidase
C7A06_RS26775	149.865	149.759	834.206	815.361	2.46085	up	fadE; acyl-CoA dehydrogenase FadE
C7A06_RS26780	4.764	7.342	27.045	23.105	2.05035	up	ivy; Ivy family C-type lysozyme inhibitor
C7A06_RS26925	2.221	2.276	14.488	16.929	2.80396	up	dkgB; 2,5-didehydrogluconate reductase DkgB
C7A06_RS27090	132.443	137.906	545.682	483.843	1.92908	up	skp; molecular chaperone Skp
C7A06_RS27265	13.447	15.307	41.797	52.001	1.70572	up	sfsA; DNA/RNA nuclease SfsA
C7A06_RS27350	124.048	112.967	455.121	331.751	1.73114	up	panD; aspartate 1-decarboxylase
C7A06_RS27360	8.879	11.162	82.095	79.253	3.00902	up	yadI; PTS sugar transporter subunit IIA
C7A06_RS27405	5.012	6.43	17.582	18.239	1.64629	up	speD; adenosylmethionine decarboxylase
C7A06_RS27480	0.156	0.143	1.142	1.086	2.88921	up	ppdD; prepilin peptidase-dependent pilin
C7A06_RS27640	3.351	6.414	23.547	18.906	2.11995	up	ilvN; acetolactate synthase small subunit
C7A06_RS27645	4.5	5.854	25.441	24.147	2.25958	up	ilvI; acetolactate synthase 3 large subunit
C7A06_RS27660	16.649	18.588	57.676	58.694	1.7235	up	leuA; 2-isopropylmalate synthase
C7A06_RS27665	13.462	17.8	40.649	55.557	1.62165	up	leuB; 3-isopropylmalate dehydrogenase
C7A06_RS27725	5.008	3.859	14.88	16.044	1.80198	up	araB; ribulokinase
C7A06_RS27855	0.445	0.164	4.328	3.282	3.63903	up	fixA; electron transfer flavoprotein FixA
C7A06_RS27890	5.378	8.606	27.507	29.88	2.03679	up	caiF; carnitine metabolism transcriptional regulator CaiF
C7A06_RS27915	43.791	43.608	149.825	113.578	1.59156	up	dapB; 4-hydroxy-tetrahydrodipicolinate reductase
C7A06_RS28005	0	0.088	1.235	1.15	4.72913	up	msyB; acidic protein MsyB
C7A06_RS28180	1.063	1.017	3.857	3.616	1.8441	up	yjjI; YjjI family glycine radical enzyme
C7A06_RS28210	26.715	39.346	8.939	14.777	-1.47786	down	ytjA; DUF1328 domain-containing protein
C7A06_RS28215	91.82	90.915	16.104	17.043	-2.46273	down	osmY; molecular chaperone OsmY
C7A06_RS28405	9.166	9.301	40.805	47.76	2.26166	up	btsT; pyruvate/proton symporter BtsT
C7A06_RS28900	0.268	0.74	2.296	1.603	1.94949	up	fecE; Fe(3+) dicitrate ABC transporter ATP-binding protein FecE
C7A06_RS29150	3.271	5.054	12.674	15.397	1.75331	up	pyrI; aspartate carbamoyltransferase regulatory subunit
C7A06_RS29200	0.295	0.407	2.031	2.501	2.68714	up	nrdG; anaerobic ribonucleoside-triphosphate reductase-activating protein
C7A06_RS29695	15.823	16.782	3.537	2.177	-2.5121	down	blc; lipocalin Blc
C7A06_RS29705	10.748	20.178	2.57	6.514	-1.7672	down	ecnB; lipoprotein toxin entericidin B
C7A06_RS29750	3.972	7.513	29.768	32.337	2.43475	up	groS; co-chaperone GroES
C7A06_RS30195	0.636	0.529	3.165	1.84	2.10114	up	adiA; arginine decarboxylase
C7A06_RS30200	0.09	0.497	3.884	3.142	3.57677	up	adiY; DNA-binding transcriptional activator AdiY
C7A06_RS30205	0.975	1.368	3.718	4.089	1.73555	up	adiC; arginine/agmatine antiporter
C7A06_RS30395	0.599	0.881	5.641	6.883	3.07931	up	nrfE; heme lyase CcmF/NrfE family subunit
C7A06_RS30400	15.72	15.695	109.215	129.36	2.92484	up	nrfD; cytochrome c nitrite reductase subunit NrfD
C7A06_RS30405	9.609	6.95	72.145	77.557	3.17625	up	nrfC; cytochrome c nitrite reductase Fe-S protein
C7A06_RS30410	12.964	9.795	86.727	105.309	3.07676	up	nrfB; cytochrome c nitrite reductase pentaheme subunit
C7A06_RS30415	10.23	9.354	88.157	93.195	3.21091	up	nrfA; ammonia-forming nitrite reductase cytochrome c552 subunit
C7A06_RS30435	40.801	50.067	21.14	23.835	-1.01462	down	actP; cation/acetate symporter ActP
C7A06_RS30530	49.738	47.418	152.878	154.92	1.66359	up	alr; alanine racemase
C7A06_RS30570	125.614	141.846	14.092	20.193	-2.9636	down	yjbJ; CsbD family protein
C7A06_RS30665	1.231	1.81	11.284	7.845	2.65235	up	periplasmic protein
C7A06_RS30700	15.978	15.941	156.802	154.323	3.28493	up	lysC; lysine-sensitive aspartokinase 3
C7A06_RS30725	1.338	1.084	4.688	3.839	1.81499	up	rluF; 23S rRNA pseudouridine(2604) synthase RluF
C7A06_RS30765	1.892	1.28	9.49	10.805	2.67689	up	pepE; dipeptidase PepE
C7A06_RS30860	8.98	10.724	59.122	58.711	2.58006	up	zraS; two-component system sensor histidine kinase ZraS
C7A06_RS30870	148.034	318.954	1070.23	1009.57	2.15498	up	zraP; zinc resistance sensor/chaperone ZraP
C7A06_RS30880	283.84	352.534	1126.88	1125.16	1.82329	up	hupA; DNA-binding protein HU-alpha
C7A06_RS30905	8.785	13.098	33.396	36.421	1.67368	up	rsd; sigma D regulator
C7A06_RS30940	0.636	0.117	1.283	2.407	2.28985	up	yjaZ; stationary phase growth adaptation protein
C7A06_RS31025	1.011	2.721	5.892	7.767	1.87127	up	coaA; type I pantothenate kinase
C7A06_RS31110	1.777	1.633	9.585	6.397	2.22794	up	argC; N-acetyl-gamma-glutamyl-phosphate reductase
C7A06_RS31205	1.311	1.417	0.283	0.384	-2.02882	down	metF; methylenetetrahydrofolate reductase
C7A06_RS31315	49.64	62.815	191.972	197.059	1.79052	up	uspD; universal stress protein UspD
C7A06_RS31320	10.762	14.515	57.507	56.313	2.17077	up	yiiS; DUF406 domain-containing protein
C7A06_RS31345	0.278	0.127	1.399	0.829	2.45394	up	sbp; sulfate/thiosulfate ABC transporter substrate-binding protein Sbp
C7A06_RS31395	7.102	8.415	33.155	25.773	1.92497	up	rhaT; L-rhamnose/proton symporter RhaT
C7A06_RS31410	14.533	12.837	51.955	52.531	1.93256	up	rhaB; rhamnulokinase
C7A06_RS31415	11.885	11.069	55.618	67.745	2.42599	up	rhaA; L-rhamnose isomerase
C7A06_RS31430	0	0.2	4.597	2.171	5.06673	up	rhaM; L-rhamnose mutarotase
C7A06_RS31505	2.262	5.454	23.061	25.614	2.65694	up	hypothetical protein
C7A06_RS31760	36.794	40.459	353.141	295.199	3.06905	up	fadB; fatty acid oxidation complex subunit alpha FadB
C7A06_RS31850	7.204	7.721	25.154	24.165	1.72428	up	yigL; sugar/pyridoxal phosphate phosphatase YigL
C7A06_RS31860	1.659	1.423	8.618	7.269	2.36515	up	rhtB; homoserine/homoserine lactone efflux protein
C7A06_RS32015	5.527	5.803	29.672	29.874	2.39365	up	_
C7A06_RS32020	41.579	67.261	193.032	312.285	2.21496	up	_
C7A06_RS32025	41.039	68.027	146.369	218.514	1.74221	up	_
C7A06_RS32200	21.48	17.499	50.334	74.651	1.68094	up	maoP; macrodomain Ori organization protein MaoP
C7A06_RS32320	6.671	5.632	37.514	33.75	2.53397	up	atpI; F0F1 ATP synthase subunit I
C7A06_RS32410	11.488	10.412	35.121	33.392	1.64536	up	pstA; phosphate ABC transporter permease PstA
C7A06_RS32485	3.149	2.301	9.182	8.621	1.70742	up	yidZ; HTH-type transcriptional regulator YidZ
C7A06_RS32490	1.402	1.503	6.425	8.142	2.3253	up	mdtL; multidrug efflux MFS transporter MdtL

## Sheet: TableS4
Table S4 The differentially expressed genes between the control and L. rhamnosus SCB0119 CFS in S. aureus ATCC6538
GeneID	control_1	control_2	CFS_1	CFS_2	logFC	up/down	function
EKM74_RS00015	1.786	23.566	36.121	36.534	1.51889	up	brnQ; branched-chain amino acid transport system II carrier protein
EKM74_RS00020	7.223	35.903	89.037	99.62	2.12908	up	nitric oxide reductase activation protein NorD
EKM74_RS00025	9.091	40.805	189.516	229.44	3.06975	up	MoxR family ATPase
EKM74_RS00070	19.652	57.96	142.973	143.645	1.88475	up	phosphatase PAP2 family protein
EKM74_RS00075	18.328	74.084	148.01	212.159	1.9625	up	undecaprenyldiphospho-muramoylpentapeptide beta-N-acetylglucosaminyltransferase
EKM74_RS00080	6.723	36.21	90.008	108.161	2.20652	up	GNAT family N-acetyltransferase
EKM74_RS00110	36.429	68.51	198.05	191.382	1.8918	up	fakB2; fatty acid kinase binding subunit FakB2
EKM74_RS00115	107.681	223.009	680.101	743.455	2.10594	up	dihydrofolate reductase
EKM74_RS00125	46.381	55.889	290.285	249.302	2.39945	up	BrxA/BrxB family bacilliredoxin
EKM74_RS00130	68.192	102.117	531.33	492.156	2.58725	up	virulence factor C
EKM74_RS00135	72.451	284.607	805.631	940.402	2.28984	up	NifU N-terminal domain-containing protein
EKM74_RS00140	43.078	181.147	594.02	616.336	2.4324	up	zinc-finger domain-containing protein
EKM74_RS00155	0.213	1.87	0.205	0.767	-1.09805	down	ribonuclease HI family protein
EKM74_RS00170	9.589	98.602	13.105	36.182	-1.13427	down	amino acid permease
EKM74_RS00175	10.046	12.892	4.203	6.513	-1.09783	down	tdcB; bifunctional threonine ammonia-lyase/L-serine ammonia-lyase TdcB
EKM74_RS00190	26.903	49.955	168.41	163.234	2.10934	up	dynamin family protein
EKM74_RS00205	2.393	36.07	83.57	86.409	2.14376	up	class I SAM-dependent RNA methyltransferase
EKM74_RS00210	161563	113247	34701.3	40582.8	-1.86802	down	_
EKM74_RS00215	319.51	430.711	1469.36	1751.64	2.10212	up	gpsB; cell division regulator GpsB
EKM74_RS00225	86.693	63.013	459.381	520.345	2.71023	up	YppE family protein
EKM74_RS00240	103.078	91.955	501.163	442.346	2.27431	up	recU; Holliday junction resolvase RecU
EKM74_RS00245	160.325	114.003	977.962	741.917	2.64832	up	penicillin-binding protein
EKM74_RS00265	59.133	103.63	1046.42	937.851	3.60775	up	asnS; asparagine--tRNA ligase
EKM74_RS00270	16.163	31.485	71.743	74.659	1.61941	up	ATP-dependent helicase DinG
EKM74_RS00275	30.336	60.863	142.869	151.548	1.69075	up	biotin--[acetyl-CoA-carboxylase] ligase
EKM74_RS00290	8.626	53.683	98.399	134.702	1.90341	up	nucleotide pyrophosphohydrolase
EKM74_RS00295	4504.44	2839.93	1337.96	1257.11	-1.50087	down	zinc metallopeptidase
EKM74_RS00300	6.414	27.389	47.88	61.494	1.69399	up	DUF1405 domain-containing protein
EKM74_RS00305	9.97	24.046	96.895	67.59	2.2736	up	YpiB family protein
EKM74_RS00310	30.224	67.093	350.008	425.907	2.99511	up	hypothetical protein
EKM74_RS00315	27.45	50.336	284.739	280.57	2.86143	up	aroA; 3-phosphoshikimate 1-carboxyvinyltransferase
EKM74_RS00340	70.716	78.512	303.586	228.451	1.83399	up	polyprenyl synthetase family protein
EKM74_RS00370	121.611	155.686	500.093	426.327	1.74023	up	der; ribosome biogenesis GTPase Der
EKM74_RS00400	5.661	38.67	116.898	107.493	2.33957	up	asparaginase
EKM74_RS00405	36.041	83.326	237.061	202.219	1.87972	up	YpdA family putative bacillithiol disulfide reductase
EKM74_RS00420	25.777	58.196	120.492	128.552	1.56838	up	ATP-dependent DNA helicase
EKM74_RS00430	21.687	42.688	400.208	399.752	3.63531	up	ferredoxin
EKM74_RS00635	0	18.245	1.619	6.714	-1.13041	down	transcriptional activator RinB
EKM74_RS00640	0.828	69.503	1.994	19.354	-1.71997	down	DUF1381 domain-containing protein
EKM74_RS00645	0.642	13.471	1.237	3.655	-1.52814	down	dUTP diphosphatase
EKM74_RS00650	0.68	21.303	0.983	5.299	-1.80676	down	DUF1024 family protein
EKM74_RS00785	2.332	0.73	12.356	11.879	2.98372	up	hypothetical protein
EKM74_RS00815	24.365	59.811	232.652	234.234	2.47156	up	srrB; two-component system sensor histidine kinase SrrB
EKM74_RS00825	57.028	85.399	200.475	266.272	1.7124	up	rRNA pseudouridine synthase
EKM74_RS00945	81.615	110.314	350.45	324.201	1.81356	up	2-oxo acid dehydrogenase subunit E2
EKM74_RS00950	99.828	88.381	367.164	294.075	1.81283	up	alpha-ketoacid dehydrogenase subunit beta
EKM74_RS00975	21.769	60.865	368.251	311.196	3.03952	up	polyprenyl synthetase family protein
EKM74_RS00980	8.535	38.578	356.695	192.105	3.54203	up	exodeoxyribonuclease VII small subunit
EKM74_RS00985	41.192	48.788	453.965	371.66	3.19778	up	xseA; exodeoxyribonuclease VII large subunit
EKM74_RS00990	117.585	156.645	565.864	477.002	1.92709	up	nusB; transcription antitermination factor NusB
EKM74_RS00995	132.234	131.916	472.17	488.994	1.86342	up	Asp23/Gls24 family envelope stress response protein
EKM74_RS01000	57.523	96.598	505.233	443.692	2.62221	up	accC; acetyl-CoA carboxylase biotin carboxylase subunit
EKM74_RS01005	67.467	109.675	808.216	668.912	3.0598	up	accB; acetyl-CoA carboxylase biotin carboxyl carrier protein
EKM74_RS01015	36.32	79.059	724.085	798.954	3.72248	up	aminopeptidase P family protein
EKM74_RS01025	16.83	14.217	0	3.752	-3.04805	down	membrane protein
EKM74_RS01035	56.923	114.025	771.215	811.43	3.21069	up	rhodanese-like domain-containing protein
EKM74_RS01040	49.172	68.881	485.673	387.459	2.88674	up	gcvPB; aminomethyl-transferring glycine dehydrogenase subunit GcvPB
EKM74_RS01045	37.99	66.158	410.172	292.001	2.75317	up	gcvPA; aminomethyl-transferring glycine dehydrogenase subunit GcvPA
EKM74_RS01050	13.344	46.702	183.193	182.681	2.60717	up	gcvT; glycine cleavage system aminomethyltransferase GcvT
EKM74_RS01055	13.062	60.125	107.094	108.201	1.55663	up	shikimate kinase
EKM74_RS01095	37.226	56.608	242.922	187.008	2.1959	up	MBL fold metallo-hydrolase
EKM74_RS01105	54.104	212.231	497.795	645.998	2.1025	up	ROK family glucokinase
EKM74_RS01110	18.488	37.368	446.804	597.705	4.22492	up	YqgQ family protein
EKM74_RS01125	24.001	49.389	826.717	458.143	4.12985	up	rpmG; 50S ribosomal protein L33
EKM74_RS01130	39.018	80.939	304.873	334.344	2.41377	up	penicillin-binding protein 2
EKM74_RS01145	4.167	30.197	48.543	48.508	1.49779	up	metal ABC transporter permease
EKM74_RS01155	47.235	122.068	261.769	253.06	1.60447	up	deoxyribonuclease IV
EKM74_RS01160	24.245	52.607	190.682	187.905	2.30044	up	DEAD/DEAH box helicase
EKM74_RS01180	84.773	80.377	302.317	287.205	1.83576	up	dnaG; DNA primase
EKM74_RS01225	779.311	693.352	302.203	404.498	-1.05925	down	PhoH family protein
EKM74_RS01260	16.8	49.738	318.846	319.531	3.26212	up	mtaB; tRNA (N(6)-L-threonylcarbamoyladenosine(37)-C(2))- methylthiotransferase MtaB
EKM74_RS01265	12.635	53.755	209.2	229.455	2.72401	up	16S rRNA (uracil(1498)-N(3))-methyltransferase
EKM74_RS01270	37.7	100.163	275.117	237.717	1.89524	up	prmA; 50S ribosomal protein L11 methyltransferase
EKM74_RS01275	59.475	131.006	334.447	328.262	1.79872	up	dnaJ; molecular chaperone DnaJ
EKM74_RS01305	21.758	57.686	320.741	295.947	2.9565	up	lepA; translation elongation factor 4
EKM74_RS01310	22.79	20.877	222.13	115.767	2.95191	up	rpsT; 30S ribosomal protein S20
EKM74_RS01340	1.622	26.881	48.552	62.501	1.96199	up	ComEA family DNA-binding protein
EKM74_RS01360	80.631	108.276	453.389	429.752	2.22496	up	rsfS; ribosome silencing factor
EKM74_RS01365	64.324	125.536	460.651	435.123	2.23819	up	yqeK; bis(5'-nucleosyl)-tetraphosphatase (symmetrical) YqeK
EKM74_RS01370	35.189	88.342	839.521	930.091	3.84047	up	nadD; nicotinate (nicotinamide) nucleotide adenylyltransferase
EKM74_RS01375	9.131	49.44	320.316	384.416	3.58877	up	yhbY; ribosome assembly RNA-binding protein YhbY
EKM74_RS01380	8.179	29.935	217.709	186.479	3.40656	up	aroE; shikimate dehydrogenase
EKM74_RS01385	13.391	55.292	463.425	453.529	3.73879	up	yqeH; ribosome biogenesis GTPase YqeH
EKM74_RS01390	14.935	44.533	529.458	571.784	4.21083	up	YqeG family HAD IIIA-type phosphatase
EKM74_RS01395	10.481	48.604	332.169	268.096	3.34469	up	mtnN; 5'-methylthioadenosine/S-adenosylhomocysteine nucleosidase
EKM74_RS01435	17.979	71.752	371.796	346.167	3.0002	up	divalent metal cation transporter
EKM74_RS01440	9.448	80.275	313.142	292.48	2.75484	up	pxpA; 5-oxoprolinase subunit PxpA
EKM74_RS01445	9.692	139.135	313.576	280.715	1.99752	up	acetyl-CoA carboxylase biotin carboxylase subunit
EKM74_RS01450	5.905	41.754	288.599	344.235	3.73095	up	acetyl-CoA carboxylase biotin carboxyl carrier protein subunit
EKM74_RS01455	10.089	44.391	240.988	229.018	3.10883	up	biotin-dependent carboxyltransferase family protein
EKM74_RS01460	3.499	55.655	118.394	111.388	1.95768	up	pxpB; 5-oxoprolinase subunit PxpB
EKM74_RS01465	66.129	142.48	403.115	364.806	1.88015	up	greA; transcription elongation factor GreA
EKM74_RS01470	69.232	82.59	457.132	397.721	2.49328	up	udk; uridine kinase
EKM74_RS01475	43.837	81.138	264.666	241.953	2.01924	up	U32 family peptidase
EKM74_RS01485	2.28	18.651	105.302	103.205	3.31626	up	O-methyltransferase
EKM74_RS01505	18.929	61.09	255.844	200.448	2.51151	up	alaS; alanine--tRNA ligase
EKM74_RS01530	63.196	80.117	307.522	261.167	1.98846	up	mnmA; tRNA 2-thiouridine(34) synthase MnmA
EKM74_RS01535	94.715	150.388	421.62	421.765	1.78279	up	cysteine desulfurase
EKM74_RS01560	52.281	124.88	425.104	413.805	2.24344	up	Rrf2 family transcriptional regulator
EKM74_RS01570	12.293	59.509	168.323	165.763	2.21809	up	tRNA threonylcarbamoyladenosine dehydratase
EKM74_RS01580	21385	5467.82	2255.53	1378.42	-2.88546	down	_
EKM74_RS01585	18.288	52.316	294.783	251.139	2.95084	up	aspS; aspartate--tRNA ligase
EKM74_RS01590	3.733	46.16	189.114	195.441	2.94623	up	hisS; histidine--tRNA ligase
EKM74_RS01610	20.975	78.818	256.116	251.76	2.34744	up	adenine phosphoribosyltransferase
EKM74_RS01615	6.898	35.364	152.888	144.462	2.81467	up	recJ; single-stranded-DNA-specific exonuclease RecJ
EKM74_RS01620	40.79	65.268	367.001	344.031	2.74504	up	secDF; protein translocase subunit SecDF
EKM74_RS01630	5.338	52.365	270.86	228.693	3.11388	up	tgt; tRNA guanosine(34) transglycosylase Tgt
EKM74_RS01635	15.289	125.156	339.742	325.789	2.24448	up	queA; tRNA preQ1(34) S-adenosylmethionine ribosyltransferase-isomerase QueA
EKM74_RS01640	68.488	89.632	544.907	536.815	2.77422	up	ruvB; Holliday junction branch migration DNA helicase RuvB
EKM74_RS01645	61.693	85.466	419.791	370.688	2.42534	up	ruvA; Holliday junction branch migration protein RuvA
EKM74_RS01655	69.607	94.247	312.942	277.264	1.84879	up	obgE; GTPase ObgE
EKM74_RS01660	555.801	360.902	3020.02	2493.82	2.58853	up	rpmA; 50S ribosomal protein L27
EKM74_RS01665	65.689	79.94	2758.23	2287.74	5.11474	up	ribosomal-processing cysteine protease Prp
EKM74_RS01670	72.401	131.689	4545.96	3568.03	5.31312	up	rplU; 50S ribosomal protein L21
EKM74_RS01675	16.142	34.98	95.622	88.601	1.8494	up	mreD; rod shape-determining protein MreD
EKM74_RS01680	20.641	65.337	399.88	373.36	3.16885	up	mreC; rod shape-determining protein MreC
EKM74_RS01765	50.203	62.462	335.763	247.681	2.37253	up	bifunctional folylpolyglutamate synthase/dihydrofolate synthase
EKM74_RS01770	38.118	71.292	365.581	321.326	2.65035	up	valine--tRNA ligase
EKM74_RS01790	99.236	152.249	587.874	527.741	2.14929	up	hemL; glutamate-1-semialdehyde 2,1-aminomutase
EKM74_RS01800	11.916	43.492	281.869	376.496	3.57067	up	uroporphyrinogen-III synthase
EKM74_RS01805	9.339	41.812	321.429	279.357	3.55397	up	hemC; hydroxymethylbilane synthase
EKM74_RS01810	31.093	33.552	142.56	123.997	2.0438	up	cytochrome c biogenesis protein
EKM74_RS01820	4.496	38.151	86.054	83.777	1.99353	up	yihA; ribosome biogenesis GTP-binding protein YihA/YsxC
EKM74_RS01825	66.713	109.577	500.207	316.952	2.21265	up	clpX; ATP-dependent Clp protease ATP-binding subunit ClpX
EKM74_RS01830	101.187	143.98	1370.51	1065.18	3.31248	up	tig; trigger factor
EKM74_RS01840	25.346	61.072	166.1	199.26	2.07989	up	hypothetical protein
EKM74_RS01855	9.364	29.473	715.303	526.849	4.99919	up	rplT; 50S ribosomal protein L20
EKM74_RS01860	30.704	73.18	5433.46	5523.52	6.7207	up	rpmI; 50S ribosomal protein L35
EKM74_RS01865	22.89	61.614	3501.83	3135.96	6.29551	up	infC; translation initiation factor IF-3
EKM74_RS01905	54.259	130.595	352.739	371.547	1.97016	up	coaE; dephospho-CoA kinase
EKM74_RS01955	133.168	158.764	706.744	558.413	2.1156	up	amino acid permease
EKM74_RS01970	30.295	60.216	267.43	228.381	2.4536	up	acetyl-CoA carboxylase carboxyltransferase subunit alpha
EKM74_RS01975	32.968	51.931	275.109	229.151	2.57032	up	accD; acetyl-CoA carboxylase, carboxyltransferase subunit beta
EKM74_RS01980	27.596	55.953	379.918	321.781	3.07013	up	NAD-dependent malic enzyme 4
EKM74_RS01985	27.312	49.554	123.378	116.406	1.64129	up	DNA polymerase III subunit alpha
EKM74_RS02000	2619.31	1613.09	771.572	839.398	-1.39355	down	universal stress protein
EKM74_RS02020	68.404	116.578	303.316	273.376	1.64041	up	ald; alanine dehydrogenase
EKM74_RS02025	12854.3	9568.69	3045.06	2663.82	-1.9737	down	universal stress protein
EKM74_RS02035	28.934	104.762	170.958	189.408	1.43049	up	class I SAM-dependent methyltransferase
EKM74_RS02040	139.743	157.471	796.594	646.842	2.27993	up	tpx; thiol peroxidase
EKM74_RS02050	5.462	41.227	168.159	180.436	2.90034	up	thiI; tRNA 4-thiouridine(8) synthase ThiI
EKM74_RS02055	2.163	39.153	102.609	120.245	2.43127	up	cysteine desulfurase
EKM74_RS02070	19.355	27.938	120.38	100.955	2.22649	up	GAF domain-containing protein
EKM74_RS02080	63.399	97.93	4094.26	2809.63	5.41931	up	rpsD; 30S ribosomal protein S4
EKM74_RS02100	174.309	188.312	71.11	99.276	-1.08965	down	OsmC family protein
EKM74_RS02115	0	21.25	0	5.35	-1.98945	down	hypothetical protein
EKM74_RS02125	10.868	44.571	118.918	105.243	2.01552	up	nagE; N-acetylglucosamine-specific PTS transporter subunit IIBC
EKM74_RS02130	5.964	27.276	116.227	109.87	2.76588	up	1-acyl-sn-glycerol-3-phosphate acyltransferase
EKM74_RS02140	3.665	44.8	160.547	141.925	2.64174	up	tyrS; tyrosine--tRNA ligase
EKM74_RS02150	0	12.699	0	3.314	-1.93743	down	hypothetical protein
EKM74_RS02165	97.844	100.608	520.267	396.418	2.20762	up	formate--tetrahydrofolate ligase
EKM74_RS02170	274.422	292.538	100.506	145.208	-1.20626	down	acsA; acetate--CoA ligase
EKM74_RS02175	124.85	201.503	49.693	88.767	-1.23695	down	hypothetical protein
EKM74_RS02190	9.775	52.741	150.639	230.676	2.60865	up	hypothetical protein
EKM74_RS02195	53.847	112.184	306.506	352.192	1.98815	up	bifunctional 3-deoxy-7-phosphoheptulonate synthase/chorismate mutase
EKM74_RS02215	77.432	79.585	450.319	427.151	2.48241	up	murC; UDP-N-acetylmuramate--L-alanine ligase
EKM74_RS02220	87.576	111.352	547.669	548.472	2.4621	up	DNA translocase FtsK
EKM74_RS02230	24.776	29.657	191.104	175.515	2.75168	up	DUF1444 domain-containing protein
EKM74_RS02255	31.23	70.579	360.967	337.631	2.77857	up	trmB; tRNA (guanosine(46)-N7)-methyltransferase TrmB
EKM74_RS02260	77.816	127.294	852.928	773.663	2.98737	up	phosphotransferase family protein
EKM74_RS02265	122.264	112.551	628.013	629.645	2.42113	up	dat; D-amino-acid transaminase
EKM74_RS02270	109.911	185.036	604.866	565.849	1.98885	up	sapep; Mn(2+)-dependent dipeptidase Sapep
EKM74_RS02280	25.739	54.3	211.268	199.689	2.36018	up	rRNA pseudouridine synthase
EKM74_RS02290	5.471	78.431	109.301	133.402	1.53239	up	NAD(P)/FAD-dependent oxidoreductase
EKM74_RS02295	91.099	127.953	417.779	416.449	1.92916	up	sasC; LPXTG-anchored repetitive surface protein SasC
EKM74_RS02300	10.165	44.736	245.832	247.588	3.16787	up	rhodanese-like domain-containing protein
EKM74_RS02305	13.719	57.013	444.494	357.575	3.50325	up	leuS; leucine--tRNA ligase
EKM74_RS02310	5.584	57.952	78.999	89.339	1.40569	up	MFS transporter
EKM74_RS02315	8.985	35.676	155.95	109.722	2.5725	up	TIGR01212 family radical SAM protein
EKM74_RS02320	4.559	22.844	135.26	98.169	3.09049	up	class I SAM-dependent methyltransferase
EKM74_RS02325	121.325	119.118	33.066	58.005	-1.40061	down	MarR family transcriptional regulator
EKM74_RS02355	14.939	62.767	139.628	122.798	1.75579	up	ribB; 3,4-dihydroxy-2-butanone-4-phosphate synthase
EKM74_RS02360	24.51	55.464	146.602	142.481	1.85385	up	riboflavin synthase
EKM74_RS02365	40.149	73.532	220.402	170.122	1.7804	up	ribD; bifunctional diaminohydroxyphosphoribosylaminopyrimidine deaminase/5-amino-6-(5-phosphoribosylamino)uracil reductase RibD
EKM74_RS02385	77.596	76.475	333.916	286.903	2.01056	up	N-acetylglucosaminidase
EKM74_RS02440	0.726	47.011	5.831	15.089	-1.19015	down	CrcB family protein
EKM74_RS02455	69.214	102.169	298.911	272.006	1.73605	up	NERD domain-containing protein
EKM74_RS02460	14.322	46.821	443.087	359.401	3.71418	up	metK; methionine adenosyltransferase
EKM74_RS02490	12.692	38.33	75.528	70.635	1.51835	up	menE; o-succinylbenzoate--CoA ligase
EKM74_RS02495	1.504	26.606	75.319	74.114	2.41026	up	DUF4909 domain-containing protein
EKM74_RS02510	2.187	11.644	40.162	51.279	2.72476	up	hypothetical protein
EKM74_RS02890	3.527	81.74	3.058	14.373	-2.2902	down	SAV1978 family virulence-associated passenger protein
EKM74_RS02905	1.566	151.98	7.54	60.039	-1.184	down	hypothetical protein
EKM74_RS02920	2.497	20.674	1.47	4.155	-2.04201	down	MBL fold metallo-hydrolase
EKM74_RS02925	9.679	64.816	8.158	28.776	-1.01215	down	recombinase RecT
EKM74_RS02930	3.924	14.691	2.039	7.134	-1.02084	down	AAA family ATPase
EKM74_RS02950	0	21.871	0	6.975	-1.64847	down	DUF1270 family protein
EKM74_RS03020	0	27.746	1.855	6.925	-1.65976	down	_
EKM74_RS03040	7.895	217.558	498.629	275.729	1.78016	up	_
EKM74_RS03045	7.045	158.844	412.808	233.589	1.96219	up	_
EKM74_RS03070	29.857	85.066	211.501	197.013	1.8297	up	protoporphyrinogen oxidase
EKM74_RS03075	48.981	127.469	337.484	315.505	1.88779	up	hemH; ferrochelatase
EKM74_RS03080	54.914	109.228	371.448	380.114	2.19493	up	hemE; uroporphyrinogen decarboxylase
EKM74_RS03095	31.933	35.087	143.269	159.539	2.17571	up	ABC transporter permease
EKM74_RS03100	20.012	47.38	206.237	189.226	2.55286	up	ABC transporter ATP-binding protein
EKM74_RS03110	3702.66	6922.21	1082.55	1434.19	-2.07782	down	YtxH domain-containing protein
EKM74_RS03120	66.134	97.109	447.359	430.625	2.42716	up	foldase
EKM74_RS03125	127.209	163.899	680.388	580.678	2.11501	up	yhaM; 3'-5' exoribonuclease YhaM
EKM74_RS03130	95.668	86.858	344.555	357.099	1.94265	up	AAA family ATPase
EKM74_RS03135	34.516	65.12	185.677	198.151	1.9457	up	exonuclease SbcCD subunit D
EKM74_RS03160	4.793	90.049	138.846	133.429	1.52145	up	helix-turn-helix transcriptional regulator
EKM74_RS03165	9.203	47.145	82.429	88.072	1.59731	up	response regulator transcription factor
EKM74_RS03170	15.557	42.445	112.753	114.998	1.97325	up	GAF domain-containing sensor histidine kinase
EKM74_RS03190	555.194	171.927	120.335	104.737	-1.6918	down	hypothetical protein
EKM74_RS03205	25.001	56.634	183.348	160.003	2.0724	up	queG; tRNA epoxyqueuosine(34) reductase QueG
EKM74_RS03235	2.286	111.661	289.516	201.336	2.10691	up	_
EKM74_RS03240	6.95	139.286	534.419	305.392	2.52175	up	_
EKM74_RS03245	21.429	138.682	1214.34	823.208	3.66968	up	_
EKM74_RS03250	24.658	144.136	1326.64	918.876	3.7337	up	_
EKM74_RS03255	20.85	132.032	1029.79	694.072	3.49514	up	_
EKM74_RS03260	21.164	129.9	846.002	616.336	3.27503	up	_
EKM74_RS03265	30.452	146.923	1099.37	851.517	3.45924	up	_
EKM74_RS03270	42.271	183.847	1065.38	697.951	2.96315	up	_
EKM74_RS03275	32.707	291.02	751.745	402.781	1.83444	up	_
EKM74_RS03285	25.807	323.254	628.533	341.304	1.47426	up	_
EKM74_RS03290	16.918	309.385	538.823	294.652	1.35292	up	_
EKM74_RS03295	10.476	169.401	575.179	357.247	2.37397	up	_
EKM74_RS03300	8.108	65.29	917.103	580.244	4.35049	up	_
EKM74_RS03305	11.583	101.563	724.088	431.713	3.35261	up	_
EKM74_RS03310	5.639	127.145	268.325	152.732	1.66492	up	_
EKM74_RS03315	4.633	114.621	495.37	358.141	2.83935	up	_
EKM74_RS03320	10.425	95.759	640.41	412.279	3.30942	up	_
EKM74_RS03325	14.447	89.271	507.429	245.842	2.86048	up	_
EKM74_RS03330	26.286	91.619	572.427	261.6	2.82245	up	_
EKM74_RS03335	88.852	144.028	1317.96	667.697	3.09195	up	_
EKM74_RS03340	164.665	200.606	1644.71	956.943	2.83238	up	_
EKM74_RS03345	112.784	173.764	1025.5	640.665	2.53968	up	_
EKM74_RS03365	19.173	101.716	234.649	109.481	1.50926	up	_
EKM74_RS03395	38.539	77.82	228.1	199.553	1.87784	up	glutamate-1-semialdehyde 2,1-aminomutase
EKM74_RS03415	15.628	48.839	177.135	146.233	2.32651	up	DUF402 domain-containing protein
EKM74_RS03425	415.697	273.796	146.213	175.196	-1.10112	down	metal-dependent hydrolase
EKM74_RS03435	4.711	32.069	46.755	52.159	1.4272	up	membrane protein
EKM74_RS03440	7.058	47.671	103.338	96.497	1.86839	up	ABC transporter ATP-binding protein
EKM74_RS03445	6.803	61.011	140.486	147.073	2.08417	up	YfhH family protein
EKM74_RS03450	4.186	23.859	68.953	79.895	2.40794	up	recX; recombination regulator RecX
EKM74_RS03470	19.048	57.132	176.948	159.167	2.14144	up	yfkAB; radical SAM/CxCxxxxC motif protein YfkAB
EKM74_RS03475	75.708	133.45	602.808	715.19	2.65567	up	acyl-CoA thioesterase
EKM74_RS03480	67.85	99.338	313.563	296.727	1.86801	up	aminopeptidase
EKM74_RS03485	24.734	57.155	401.307	415.49	3.3182	up	DUF1128 family protein
EKM74_RS03505	26.123	90.324	389.612	364.91	2.69587	up	vraR; two-component system response regulator VraR
EKM74_RS03510	18.802	48.541	277.894	263.202	3.00625	up	sensor histidine kinase
EKM74_RS03520	7.752	33.569	66.348	113.075	2.11836	up	hypothetical protein
EKM74_RS03550	0	11.607	0	3.702	-1.64809	down	hypothetical protein
EKM74_RS03555	19.907	65.124	153.619	164.469	1.90334	up	type 1 glutamine amidotransferase
EKM74_RS03560	31.703	71.414	167.574	159.713	1.66625	up	murT; lipid II isoglutaminyl synthase subunit MurT
EKM74_RS03570	0	13.854	0	6.627	-1.06365	down	hypothetical protein
EKM74_RS03590	6.145	36.424	95.864	83.059	2.07141	up	rlmD; 23S rRNA (uracil(1939)-C(5))-methyltransferase RlmD
EKM74_RS03595	15.823	72.484	186.199	171.855	2.01955	up	diacylglycerol kinase
EKM74_RS03605	46.58	80.224	1107.47	887.817	3.9759	up	gatB; Asp-tRNA(Asn)/Glu-tRNA(Gln) amidotransferase subunit GatB
EKM74_RS03610	20.518	58.838	611.001	525.098	3.83957	up	gatA; Asp-tRNA(Asn)/Glu-tRNA(Gln) amidotransferase subunit GatA
EKM74_RS03615	4.243	46.774	173.025	169.17	2.74572	up	gatC; Asp-tRNA(Asn)/Glu-tRNA(Gln) amidotransferase subunit GatC
EKM74_RS03625	61.573	100.925	371.321	369.63	2.18894	up	CamS family sex pheromone protein
EKM74_RS03630	25.065	80.364	313.891	300.633	2.54317	up	ligA; NAD-dependent DNA ligase LigA
EKM74_RS03635	19.113	70.99	230.63	214.017	2.30299	up	pcrA; DNA helicase PcrA
EKM74_RS03640	7.669	27.268	163.574	150.601	3.16867	up	heptaprenylglyceryl phosphate synthase
EKM74_RS03645	32.815	73.704	183.652	203.072	1.86017	up	YerC/YecD family TrpR-related protein
EKM74_RS03650	22.553	79.862	201.18	149.883	1.77728	up	purB; adenylosuccinate lyase
EKM74_RS03665	4.701	32.293	38.628	56.951	1.36935	up	scpA; cysteine protease staphopain A
EKM74_RS03695	16.067	57.104	163.141	155.934	2.12452	up	nitric oxide synthase oxygenase
EKM74_RS03700	10.566	29.982	180.805	180.637	3.156	up	prephenate dehydratase
EKM74_RS03720	76.09	155.213	673.002	701.847	2.57141	up	cysteine hydrolase
EKM74_RS03755	200.497	33.321	4.745	23.614	-3.04342	down	hypothetical protein
EKM74_RS03765	19.828	42.157	203.221	222.505	2.77989	up	DUF4097 family beta strand repeat-containing protein
EKM74_RS03770	20.891	58.686	115.113	122.052	1.57544	up	DUF1700 domain-containing protein
EKM74_RS03775	8.327	118.205	269.544	423.609	2.45365	up	membrane protein
EKM74_RS03785	3.933	18.981	38.551	68.898	2.22925	up	pmtD; phenol-soluble modulin export ABC transporter permease subunit PmtD
EKM74_RS03790	20.03	96.052	617.462	563.739	3.34702	up	pmtC; phenol-soluble modulin export ABC transporter ATP-binding protein PmtC
EKM74_RS03800	51.888	112.154	745.263	612.557	3.04914	up	pmtA; phenol-soluble modulin export ABC transporter ATP-binding protein PmtA
EKM74_RS03805	105.514	319.845	899.51	801.291	1.99946	up	GntR family transcriptional regulator
EKM74_RS03815	23.377	87.845	5.004	26.978	-1.79805	down	hypothetical protein
EKM74_RS03840	65.392	20.662	2.27	15.532	-2.27307	down	MAP domain-containing protein
EKM74_RS03845	62.236	36.014	11.193	20.674	-1.62433	down	eap; extracellular adherence protein Eap/Map
EKM74_RS03875	33.945	52.307	395.872	379.869	3.16892	up	scn; complement inhibitor SCIN-A
EKM74_RS03905	14.173	81.945	4.368	18.615	-2.06414	down	CHAP domain-containing protein
EKM74_RS03910	12.437	53.894	2.266	12.488	-2.16843	down	phage holin
EKM74_RS03955	30.858	46.096	12.109	23.558	-1.10936	down	hypothetical protein
EKM74_RS03960	20.834	168.133	8.313	51.361	-1.66293	down	hypothetical protein
EKM74_RS03965	26.891	54.736	12.411	26.184	-1.08059	down	hypothetical protein
EKM74_RS03975	4.098	50.249	2.113	13.904	-1.76247	down	phage tail family protein
EKM74_RS03980	4.768	24.626	2.46	7.687	-1.53428	down	phage tail tape measure protein
EKM74_RS04060	2.132	10.683	18.895	28.619	1.89035	up	DUF1514 family protein
EKM74_RS04065	0	7.158	1.101	1.37	-1.5337	down	transcriptional activator RinB
EKM74_RS04105	1.905	74.759	3.873	25.617	-1.37826	down	RusA family crossover junction endodeoxyribonuclease
EKM74_RS04110	1.566	155.412	7.54	58.163	-1.25651	down	hypothetical protein
EKM74_RS04115	6.616	40.112	5.633	16.546	-1.07502	down	DnaD domain-containing protein
EKM74_RS04120	6.188	26.215	2.103	11.123	-1.29262	down	ssb; single-stranded DNA-binding protein
EKM74_RS04125	0.693	2.432	0	0.665	-2.22902	down	MBL fold metallo-hydrolase
EKM74_RS04135	0.485	3.148	0.127	1.11	-1.55278	down	AAA family ATPase
EKM74_RS04140	1.623	25.215	1.251	6.615	-1.77032	down	hypothetical protein
EKM74_RS04145	0	2.88	0.316	0.394	-2.01712	down	DUF1108 family protein
EKM74_RS04215	53.865	119.687	325.735	372.721	2.00879	up	hypothetical protein
EKM74_RS04240	30.426	112.328	19.565	51.513	-1.00604	down	lukG; bi-component leukocidin LukGH subunit G
EKM74_RS04250	354.91	389.291	110.487	145.524	-1.53948	down	ArgE/DapE family deacylase
EKM74_RS04255	6.815	14.611	27.962	41.78	1.70257	up	TrkH family potassium uptake protein
EKM74_RS04275	4.584	5.55	2.355	2.563	-1.04276	down	DUF4888 domain-containing protein
EKM74_RS04310	340.107	1096.58	245.512	467.659	-1.01043	down	hypothetical protein
EKM74_RS16395	1155.58	286.311	6271.62	4056.91	2.8406	up	hld; delta-hemolysin
EKM74_RS04405	0.304	1.713	0	0.729	-1.4657	down	accessory gene regulator ArgB-like protein
EKM74_RS04455	0.069	91.403	2.178	34.323	-1.32535	down	ammonium transporter
EKM74_RS04460	1.905	101.163	386.755	319.582	2.77674	up	sulfurtransferase TusA family protein
EKM74_RS04465	5.714	62.63	289.348	274.498	3.04438	up	YeeE/YedE family protein
EKM74_RS04470	59.974	128.131	486.153	498.593	2.3882	up	redox-sensing transcriptional repressor Rex
EKM74_RS04495	3.502	108.983	116.652	150.881	1.24997	up	rimI; ribosomal protein S18-alanine N-acetyltransferase
EKM74_RS04500	9.696	44.21	99.248	92.652	1.8318	up	tsaB; tRNA (adenosine(37)-N6)-threonylcarbamoyltransferase complex dimerization subunit type 1 TsaB
EKM74_RS04505	10.946	29.747	177.275	196.552	3.19946	up	tsaE; tRNA (adenosine(37)-N6)-threonylcarbamoyltransferase complex ATPase subunit type 1 TsaE
EKM74_RS04540	52.478	89.728	214.487	294.825	1.84055	up	leuB; 3-isopropylmalate dehydrogenase
EKM74_RS04550	29.17	97.061	161.953	208.314	1.55248	up	leuD; 3-isopropylmalate dehydratase small subunit
EKM74_RS04580	0	19.404	36.805	35.891	1.90541	up	_
EKM74_RS04590	5.263	42.382	236.821	234.73	3.30696	up	SprT family protein
EKM74_RS04595	3.786	54.207	115.417	103.821	1.91851	up	RNA-binding transcriptional accessory protein
EKM74_RS04600	158.869	368.611	766.184	865.215	1.62892	up	sigB; RNA polymerase sigma factor SigB
EKM74_RS04615	35.843	79.078	189.018	183.199	1.69548	up	PP2C family protein-serine/threonine phosphatase
EKM74_RS04625	282.415	469.987	1040.09	1268.33	1.61733	up	type II toxin-antitoxin system PemK/MazF family toxin
EKM74_RS04635	47.073	90.827	319.684	281.705	2.12466	up	alr; alanine racemase
EKM74_RS04640	47.62	60.245	501.332	392.914	3.05142	up	acpS; holo-ACP synthase
EKM74_RS04645	46.168	78.779	370.017	349.508	2.52571	up	PH domain-containing protein
EKM74_RS04650	29.005	56.801	140.73	154.538	1.78285	up	PH domain-containing protein
EKM74_RS04660	26.739	64.688	790.443	690.86	4.01807	up	K(+)-transporting ATPase subunit C
EKM74_RS04665	40.026	131.985	1028.76	1031.73	3.5824	up	kdpB; potassium-transporting ATPase subunit KdpB
EKM74_RS04670	43.241	52.243	438.015	376.589	3.09274	up	kdpA; potassium-transporting ATPase subunit KdpA
EKM74_RS04680	205.648	225.478	1430.45	1410.37	2.72012	up	sensor histidine kinase KdpD
EKM74_RS04685	141.136	130.66	1030	909.007	2.83471	up	response regulator transcription factor
EKM74_RS04700	22.429	65.013	664.021	585.202	3.83653	up	DEAD/DEAH box helicase
EKM74_RS04705	101.295	106.418	492.453	455.865	2.19077	up	UDP-N-acetylmuramoyl-tripeptide--D-alanyl-D- alanine ligase
EKM74_RS04710	78.433	126.915	386.29	367.154	1.87542	up	D-alanine--D-alanine ligase
EKM74_RS04765	42.023	74.037	601.101	441.249	3.16687	up	yidC; membrane protein insertase YidC
EKM74_RS04770	6.409	42.813	90.921	69.602	1.70536	up	thiE; thiamine phosphate synthase
EKM74_RS04775	8.225	47.718	128.846	126.847	2.19234	up	thiM; hydroxyethylthiazole kinase
EKM74_RS04780	17.535	83.464	199.598	203.962	1.99842	up	thiD; bifunctional hydroxymethylpyrimidine kinase/phosphomethylpyrimidine kinase
EKM74_RS04785	15.28	31.588	129.346	136.07	2.50153	up	tenA; thiaminase II
EKM74_RS04795	40.261	130.141	37.945	41.764	-1.09611	down	single-stranded DNA-binding protein
EKM74_RS04805	32.265	67.926	260.415	302.112	2.48915	up	fabZ; 3-hydroxyacyl-ACP dehydratase FabZ
EKM74_RS04815	96.705	16.518	14.819	38.631	-1.08288	down	DUF1146 family protein
EKM74_RS04825	70.478	114.524	2474.81	2041.27	4.60944	up	F0F1 ATP synthase subunit epsilon
EKM74_RS04830	173.616	167.319	3273.89	2792.27	4.15321	up	atpD; F0F1 ATP synthase subunit beta
EKM74_RS04835	129.217	130.276	2952.51	2909.76	4.49768	up	F0F1 ATP synthase subunit gamma
EKM74_RS04840	95.316	99.042	1422.1	1080.32	3.68652	up	atpA; F0F1 ATP synthase subunit alpha
EKM74_RS04845	95.716	67.8	1774.77	1553.59	4.34729	up	F0F1 ATP synthase subunit delta
EKM74_RS04850	91.463	129.169	1265.47	1069.73	3.40382	up	F0F1 ATP synthase subunit B
EKM74_RS04855	297.793	184.489	1826.82	1531.68	2.79986	up	atpE; F0F1 ATP synthase subunit C
EKM74_RS04860	291.835	186.455	1649.19	1452.07	2.69689	up	atpB; F0F1 ATP synthase subunit A
EKM74_RS04865	359.326	129.883	1361.45	1555.13	2.57575	up	ATP synthase subunit I
EKM74_RS04890	1.633	35.789	147.038	159.709	3.03502	up	low molecular weight protein arginine phosphatase
EKM74_RS04895	3.766	39.583	159.446	155.703	2.86191	up	threonylcarbamoyl-AMP synthase
EKM74_RS04900	8.09	39.637	313.576	300.436	3.68533	up	prmC; peptide chain release factor N(5)-glutamine methyltransferase
EKM74_RS04905	19.897	64.699	376.778	306.737	3.01428	up	prfA; peptide chain release factor 1
EKM74_RS04910	25.572	90.904	433.036	407.638	2.85149	up	thymidine kinase
EKM74_RS04920	34.286	52.21	281.357	232.838	2.57158	up	type B 50S ribosomal protein L31
EKM74_RS04925	60.268	144.541	688.766	646.677	2.70496	up	rho; transcription termination factor Rho
EKM74_RS04930	1285.2	1354.64	586.835	704.888	-1.03115	down	aldehyde dehydrogenase family protein
EKM74_RS04940	74.627	117.421	524.004	535.544	2.4639	up	UDP-N-acetylglucosamine 1-carboxyvinyltransferase
EKM74_RS04950	3.941	28.59	45.393	54.904	1.62433	up	DUF2529 domain-containing protein
EKM74_RS04955	14.898	52.917	687.501	621.118	4.27026	up	CTP synthase
EKM74_RS04960	17.918	130.821	1028.37	1013.68	3.77915	up	rpoE; DNA-directed RNA polymerase subunit delta
EKM74_RS04965	6.471	36.163	152.562	169.176	2.91575	up	GNAT family N-acetyltransferase
EKM74_RS04970	29.212	65.301	292.457	252.846	2.52845	up	coaW; type II pantothenate kinase
EKM74_RS04975	13.648	48.73	340.198	341.95	3.45093	up	DUF2750 domain-containing protein
EKM74_RS04990	83.168	135.405	409.302	302.934	1.70423	up	S-ribosylhomocysteine lyase
EKM74_RS05020	4872.11	6854.29	1407.08	1870.53	-1.83905	down	DNA starvation/stationary phase protection protein
EKM74_RS05035	5.195	46.479	81.132	67.592	1.52509	up	hypothetical protein
EKM74_RS05040	14.423	70.663	218.67	231.482	2.40339	up	class I mannose-6-phosphate isomerase
EKM74_RS05045	750.466	1163.46	356.775	505.747	-1.1499	down	SDR family oxidoreductase
EKM74_RS05110	581.293	462.54	176.511	224.101	-1.38161	down	PTS sugar transporter subunit IIA
EKM74_RS05120	160.312	155.859	1074.21	999.042	2.71311	up	fmtB; LPXTG-anchored DUF1542 repeat protein FmtB
EKM74_RS05130	84.614	96.549	364.581	365.31	2.01038	up	YbbR-like domain-containing protein
EKM74_RS05150	28.572	105.935	336.851	213.663	2.03308	up	_
EKM74_RS05155	23.47	94.585	493.404	309.391	2.76555	up	_
EKM74_RS05160	9.023	73.461	288.966	174.358	2.48981	up	_
EKM74_RS05165	9.524	73.069	135.309	107.003	1.55275	up	_
EKM74_RS05210	2.934	44.736	51.048	64.431	1.27644	up	MFS transporter
EKM74_RS05235	10.691	52.626	101.17	101.824	1.68074	up	YjiH family protein
EKM74_RS05250	6.359	36.334	124.094	98.025	2.37921	up	ABC transporter substrate-binding protein
EKM74_RS05265	233.55	262.981	90.78	128.491	-1.17916	down	sfaB; staphyloferrin A synthetase SfaB
EKM74_RS05275	14.698	35.246	90.413	98.15	1.91662	up	sfaD; D-ornithine--citrate ligase SfaD
EKM74_RS05280	6389.04	3294.26	1318.88	1366.01	-1.85063	down	Asp23/Gls24 family envelope stress response protein
EKM74_RS05285	8904.83	6208.92	1026.17	1891.38	-2.37303	down	DUF2273 domain-containing protein
EKM74_RS05290	19662	15889	2435.95	3546.71	-2.57103	down	amaP; alkaline shock response membrane anchor protein AmaP
EKM74_RS05295	429.787	294.829	147.85	204.788	-1.03902	down	BCCT family transporter
EKM74_RS05305	586.069	377.712	161.498	185.967	-1.47183	down	NADP-dependent oxidoreductase
EKM74_RS05340	2.492	48.689	6.24	18.912	-1.02488	down	lacB; galactose-6-phosphate isomerase subunit LacB
EKM74_RS05385	1.164	34.773	2.956	13.231	-1.15054	down	polysaccharide lyase 8 family protein
EKM74_RS05405	12.523	102.036	566.22	407.394	3.08724	up	budA; acetolactate decarboxylase
EKM74_RS05410	21.159	43.14	1016.23	966.148	4.94625	up	alsS; acetolactate synthase AlsS
EKM74_RS05465	201.313	178.944	3817.37	2816.64	4.12483	up	rpsI; 30S ribosomal protein S9
EKM74_RS05470	118.202	182.131	5897.88	5863.64	5.29136	up	rplM; 50S ribosomal protein L13
EKM74_RS05480	27.829	48.561	143.127	139.891	1.88941	up	energy-coupling factor transporter transmembrane protein EcfT
EKM74_RS05495	127.064	118.423	3651.51	3032.13	4.7669	up	rplQ; 50S ribosomal protein L17
EKM74_RS05500	267.579	203.258	4097.94	3334.63	3.98056	up	DNA-directed RNA polymerase subunit alpha
EKM74_RS05505	366.162	208.952	3025.35	1616.96	3.01292	up	rpsK; 30S ribosomal protein S11
EKM74_RS05510	588.069	576.435	11652.2	9493.15	4.18255	up	rpsM; 30S ribosomal protein S13
EKM74_RS05515	286.472	232.627	7925.91	9523.47	5.07102	up	rpmJ; 50S ribosomal protein L36
EKM74_RS05520	364.783	715.777	6252.82	5748.72	3.47337	up	infA; translation initiation factor IF-1
EKM74_RS05525	347.494	248.699	2422.57	2081.88	2.9175	up	adenylate kinase
EKM74_RS05530	513.766	443.416	3276.03	2925.73	2.69581	up	secY; preprotein translocase subunit SecY
EKM74_RS05535	276.585	380.287	3009.66	2531.03	3.07638	up	rplO; 50S ribosomal protein L15
EKM74_RS05540	264.768	475.395	12475.1	14654.5	5.19588	up	rpmD; 50S ribosomal protein L30
EKM74_RS05545	161.851	205.947	5009.07	3500.16	4.53203	up	rpsE; 30S ribosomal protein S5
EKM74_RS05550	178.575	231.435	8707.04	9364.6	5.46192	up	rplR; 50S ribosomal protein L18
EKM74_RS05555	76.937	85.373	2237.62	1381.11	4.47864	up	rplF; 50S ribosomal protein L6
EKM74_RS05560	95.169	101.716	3261.91	2767.85	4.93666	up	rpsH; 30S ribosomal protein S8
EKM74_RS05565	220.742	282.847	8795.92	9993.92	5.22156	up	type Z 30S ribosomal protein S14
EKM74_RS05570	123.336	129.237	4671.15	3887.29	5.08257	up	rplE; 50S ribosomal protein L5
EKM74_RS05575	126.957	150.246	4529.72	4670.98	5.05272	up	rplX; 50S ribosomal protein L24
EKM74_RS05580	169.342	193.202	4973.83	3299.38	4.51221	up	rplN; 50S ribosomal protein L14
EKM74_RS05585	124.353	156.576	5095.36	4868.43	5.14841	up	rpsQ; 30S ribosomal protein S17
EKM74_RS05590	120.411	189.17	5142.02	4304.57	4.9314	up	rpmC; 50S ribosomal protein L29
EKM74_RS05595	186.605	203.379	4060.7	2824.52	4.14201	up	rplP; 50S ribosomal protein L16
EKM74_RS05600	233.295	434.063	6511.13	5523.78	4.17262	up	rpsC; 30S ribosomal protein S3
EKM74_RS05605	208.721	326.952	9324.1	9326	5.12168	up	rplV; 50S ribosomal protein L22
EKM74_RS05610	215.058	205.882	7158	7541.1	5.12596	up	rpsS; 30S ribosomal protein S19
EKM74_RS05615	263.315	198.77	4889.74	3736.57	4.22251	up	rplB; 50S ribosomal protein L2
EKM74_RS05620	80.436	94.918	2461.89	1375.22	4.45166	up	rplW; 50S ribosomal protein L23
EKM74_RS05625	157.833	132.488	3990.74	2864.71	4.56152	up	rplD; 50S ribosomal protein L4
EKM74_RS05630	173.113	204.855	8041.72	7598.23	5.37082	up	rplC; 50S ribosomal protein L3
EKM74_RS05635	208.049	381.169	10238.2	8281.64	4.97412	up	rpsJ; 30S ribosomal protein S10
EKM74_RS05640	116.266	33.036	3.599	22.652	-2.5077	down	hypothetical protein
EKM74_RS05645	41.092	70.773	178.296	187.055	1.70751	up	NCS2 family permease
EKM74_RS05715	3.693	24.59	70.393	75.237	2.36422	up	winged helix DNA-binding protein
EKM74_RS05720	3.819	29.056	41.281	43.818	1.3721	up	MFS transporter
EKM74_RS05725	151.163	209.839	1030.96	1287.4	2.68302	up	sarV; HTH-type transcriptional regulator SarV
EKM74_RS05745	84.962	90.574	413.857	337.388	2.0975	up	moaA; GTP 3',8-cyclase MoaA
EKM74_RS05760	31.257	82.627	424.259	449.498	2.93965	up	molybdenum cofactor biosynthesis protein MoaE
EKM74_RS05765	25.397	59.648	307.143	404.55	3.06493	up	mobB; molybdopterin-guanine dinucleotide biosynthesis protein B
EKM74_RS05770	61.022	99.442	407.238	398.58	2.32819	up	molybdopterin molybdotransferase MoeA
EKM74_RS05780	47	98.472	293.444	272.104	1.95889	up	molybdenum cofactor biosynthesis protein MoaB
EKM74_RS05785	28.913	69.655	332.218	294.676	2.66901	up	ThiF family adenylyltransferase
EKM74_RS05790	12.164	38.801	245.232	223.244	3.20035	up	ATP-binding cassette domain-containing protein
EKM74_RS05795	38.649	59.755	272.257	282.946	2.4962	up	modB; molybdate ABC transporter permease subunit
EKM74_RS05800	24.522	67.738	326.029	356.315	2.8867	up	modA; molybdate ABC transporter substrate-binding protein
EKM74_RS05810	3.224	33.004	97.125	101.257	2.45304	up	GNAT family N-acetyltransferase
EKM74_RS05815	4.324	56.682	78.694	86.62	1.43816	up	biotin transporter BioY
EKM74_RS05820	8.007	78.986	135.762	160.518	1.76797	up	nucleoside hydrolase
EKM74_RS05825	9.618	107.012	142.507	164.198	1.3949	up	ABC transporter substrate-binding protein
EKM74_RS05840	2.829	94.256	764.853	878.398	4.08113	up	urease subunit gamma
EKM74_RS05845	1.877	76.019	616.098	456.629	3.78356	up	urease subunit beta
EKM74_RS05850	4.046	62.318	601.891	502.599	4.05679	up	ureC; urease subunit alpha
EKM74_RS05855	6.623	41.24	727.927	554.43	4.74369	up	ureE; urease accessory protein UreE
EKM74_RS05860	6.211	32.21	822.266	834.287	5.43007	up	urease accessory protein UreF
EKM74_RS05865	12.544	41.201	1037.05	881.745	5.15788	up	ureG; urease accessory protein UreG
EKM74_RS05870	7.476	25.014	435.199	333.45	4.56417	up	urease accessory protein UreD
EKM74_RS05875	24.385	25.299	87.069	103.313	1.938	up	sarR; HTH-type transcriptional regulator SarR
EKM74_RS05900	13.433	38.193	1352.41	1204.56	5.63014	up	CHAP domain-containing protein
EKM74_RS05905	10.935	54.346	5.096	17.332	-1.54128	down	hypothetical protein
EKM74_RS05925	31.481	73.078	785.901	724.595	3.85261	up	CHAP domain-containing protein
EKM74_RS05940	10.286	100.4	261.115	334.282	2.42736	up	FAD-dependent monooxygenase
EKM74_RS05945	16.106	60.385	120.92	125.33	1.68674	up	N-acetylglucosaminidase
EKM74_RS06040	2.241	24.421	32.917	40.686	1.46491	up	MurR/RpiR family transcriptional regulator
EKM74_RS06060	2117.64	1353.04	295.612	271.016	-2.61474	down	SDR family oxidoreductase
EKM74_RS06095	14.286	34.766	232.942	193.053	3.1184	up	sdpC; CPBP family intramembrane metalloprotease SdpC
EKM74_RS06100	1531.63	1173.92	222.987	290.609	-2.39721	down	hutG; formimidoylglutamase
EKM74_RS06125	15.294	69.472	145.454	148.042	1.79176	up	galactose mutarotase
EKM74_RS06200	9.39	27.556	58.659	46.137	1.50404	up	hypothetical protein
EKM74_RS06205	12.156	41.68	742.883	666.102	4.70989	up	DHA2 family efflux MFS transporter permease subunit
EKM74_RS06210	8.466	47.718	825.106	731.265	4.79183	up	HlyD family efflux transporter periplasmic adaptor subunit
EKM74_RS06220	4.325	47.689	101.273	141.552	2.2229	up	multidrug effflux MFS transporter
EKM74_RS06230	11.218	33.537	153.661	143.203	2.72963	up	zinc ribbon domain-containing protein
EKM74_RS06240	34.775	88.059	150.82	204.995	1.5344	up	MarR family transcriptional regulator
EKM74_RS06250	11.583	276.799	30	103.494	-1.11119	down	ABC transporter ATP-binding protein
EKM74_RS06325	17.064	106.372	244.436	277.018	2.07876	up	DUF2871 domain-containing protein
EKM74_RS06340	8.654	31.143	245.568	253.679	3.64896	up	TetR/AcrR family transcriptional regulator
EKM74_RS06345	13.334	26.132	95.841	83.917	2.18732	up	magnesium transporter CorA family protein
EKM74_RS06350	206.776	520.687	25.175	65.207	-3.00874	down	sucrose-specific PTS transporter subunit IIBC
EKM74_RS06355	12.5	92.548	123.412	144.186	1.349	up	YbgA family protein
EKM74_RS06370	1569.84	2557.51	737.004	1189.93	-1.09891	down	pyridoxamine 5'-phosphate oxidase family protein
EKM74_RS06380	25.353	60.068	434.644	380.829	3.25494	up	cation:dicarboxylase symporter family transporter
EKM74_RS06385	1.405	31.095	53.688	59.22	1.79657	up	DUF3139 domain-containing protein
EKM74_RS06415	49.542	119.843	291.995	361.257	1.94732	up	nreC; nitrate respiration regulation response regulator NreC
EKM74_RS06420	148.989	201.351	585.589	716.28	1.89375	up	nreB; nitrate respiration regulation sensor histidine kinase NreB
EKM74_RS06435	12.798	52.565	95.749	114.671	1.6867	up	narJ; nitrate reductase molybdenum cofactor assembly chaperone
EKM74_RS06440	34.616	79.493	220.376	271.491	2.10784	up	narH; nitrate reductase subunit beta
EKM74_RS06475	9.559	53.618	169.827	150.162	2.34051	up	formate/nitrite transporter family protein
EKM74_RS06490	5.869	46.401	70.615	81.024	1.53655	up	adcA; zinc ABC transporter substrate-binding lipoprotein AdcA
EKM74_RS06515	7.714	31.852	144.758	171.033	2.99657	up	DsbA family protein
EKM74_RS06565	37.964	75.912	495.846	449.634	3.05356	up	cation diffusion facilitator family transporter
EKM74_RS06590	146.731	137.383	16.867	51.361	-2.058	down	hlgA; bi-component gamma-hemolysin HlgAB subunit A
EKM74_RS06625	0.442	80.584	2.916	23.054	-1.64146	down	bioA; adenosylmethionine--8-amino-7-oxononanoate transaminase
EKM74_RS06630	0	36.258	1.082	11.812	-1.49146	down	bioD; dethiobiotin synthase
EKM74_RS06665	200.669	201.971	40.747	75.914	-1.78715	down	gtxA; flippase GtxA
EKM74_RS06675	106.756	201.068	517.511	547.543	1.79074	up	membrane protein
EKM74_RS06685	1.085	38.507	41.978	55.696	1.30272	up	GyrI-like domain-containing protein
EKM74_RS06715	13.115	45.645	163.679	130.957	2.32599	up	APC family permease
EKM74_RS06750	26.109	50.598	117.2	122.943	1.64644	up	ABC transporter permease
EKM74_RS06755	26.206	85.255	215.694	193.777	1.8772	up	osmoprotectant ABC transporter substrate-binding protein
EKM74_RS06765	22.704	96.254	229.45	251.574	2.01564	up	ABC transporter ATP-binding protein
EKM74_RS06770	0	17.894	0.688	5.136	-1.61906	down	hypothetical protein
EKM74_RS06780	6.857	29.884	83.25	82.863	2.17664	up	YdeI family protein
EKM74_RS06790	3.401	47.653	128.681	120.408	2.28652	up	APC family permease
EKM74_RS06800	7.72	53.503	127.734	113.099	1.97585	up	MFS transporter
EKM74_RS06805	374.856	347.663	116.989	194.869	-1.21214	down	fetB; iron export ABC transporter permease subunit FetB
EKM74_RS06810	383.072	434.486	104.603	111.244	-1.9213	down	ATP-binding cassette domain-containing protein
EKM74_RS06820	0.963	2.413	19.481	16.543	3.4148	up	Txe/YoeB family addiction module toxin
EKM74_RS06825	8.97	37.037	189.124	193.103	3.05445	up	type II toxin-antitoxin system Phd/YefM family antitoxin
EKM74_RS06835	60.34	99.126	360.121	570.606	2.54509	up	DUF1307 domain-containing protein
EKM74_RS06865	0.493	75.65	8.826	20.426	-1.38012	down	ABC transporter permease
EKM74_RS06900	265.835	186.679	73.892	86.919	-1.49258	down	SDR family oxidoreductase
EKM74_RS06915	0	6.391	0.393	1.223	-1.98228	down	DUF1433 domain-containing protein
EKM74_RS07240	0.983	3.977	18.929	24.277	3.1223	up	restriction endonuclease subunit S
EKM74_RS07465	64.64	75.388	268.718	318.844	2.06901	up	yycI; two-component system regulatory protein YycI
EKM74_RS07480	140.907	213.357	648.026	612.532	1.83116	up	yycF; response regulator YycF
EKM74_RS07485	0	36.769	1.131	11.257	-1.56939	down	_
EKM74_RS07490	0	25.768	1.101	4.109	-2.30578	down	_
EKM74_RS07505	73.847	109.206	480.46	350.401	2.18233	up	dnaB; replicative DNA helicase
EKM74_RS07510	142.093	160.689	826.17	584.393	2.21991	up	rplI; 50S ribosomal protein L9
EKM74_RS07515	97.128	120.133	588.084	502.652	2.32779	up	gdpP; cyclic-di-AMP phosphodiesterase GdpP
EKM74_RS07520	34.871	48.709	287.515	237.061	2.64989	up	YybS family protein
EKM74_RS07530	12.208	135.022	193.644	191.438	1.38708	up	AzlD domain-containing protein
EKM74_RS07535	5.665	59.082	103.558	91.063	1.58775	up	AzlC family ABC transporter permease
EKM74_RS07540	43.957	123.551	397.219	322.535	2.10326	up	serS; serine--tRNA ligase
EKM74_RS07560	146.135	118.546	631.272	486.336	2.07808	up	gyrA; DNA gyrase subunit A
EKM74_RS07580	116.102	109.355	543.13	421.217	2.09669	up	dnaN; DNA polymerase III subunit beta
EKM74_RS07585	174.894	125.655	614.666	584.132	1.99591	up	dnaA; chromosomal replication initiator protein DnaA
EKM74_RS07590	96.896	132.263	1282.7	1006.38	3.32034	up	rpmH; 50S ribosomal protein L34
EKM74_RS07595	1.211	27.6	29.853	45.558	1.38809	up	rnpA; ribonuclease P protein component
EKM74_RS07600	17.454	63.408	138.859	147.236	1.82293	up	mnmE; tRNA uridine-5-carboxymethylaminomethyl(34) synthesis GTPase MnmE
EKM74_RS07605	20.767	60.029	184.994	186.137	2.19954	up	mnmG; tRNA uridine-5-carboxymethylaminomethyl(34) synthesis enzyme MnmG
EKM74_RS07610	24.643	72.92	246.309	261.229	2.37909	up	rsmG; 16S rRNA (guanine(527)-N(7))-methyltransferase RsmG
EKM74_RS07615	77.553	136.125	452.418	404.776	2.00417	up	noc; nucleoid occlusion protein
EKM74_RS07640	42.218	81.193	449.776	461.997	2.88518	up	cold-shock protein
EKM74_RS07660	2844	225.198	439.524	700.437	-1.42888	down	HdeD family acid-resistance protein
EKM74_RS07675	109.824	155.085	36.694	52.253	-1.57446	down	DNA-binding protein
EKM74_RS07710	4.12	29.394	70.915	63.974	2.00887	up	rhodanese-related sulfurtransferase
EKM74_RS07785	55.807	307.479	39.231	115.982	-1.22685	down	hisA; 1-(5-phosphoribosyl)-5-((5- phosphoribosylamino)methylideneamino)imidazole-4- carboxamide isomerase
EKM74_RS07840	6.206	16.356	67.369	84.13	2.74723	up	capsular polysaccharide biosynthesis protein CapA
EKM74_RS07845	30.675	100.24	401.609	434.607	2.67523	up	polysaccharide biosynthesis tyrosine autokinase
EKM74_RS07850	7.255	46.833	176.733	209.725	2.83689	up	tyrosine-protein phosphatase
EKM74_RS07870	570.726	535.043	186.222	253.953	-1.3289	down	hypothetical protein
EKM74_RS07915	982.132	718.875	147.789	204.844	-2.27014	down	secA2; accessory Sec system translocase SecA2
EKM74_RS07920	751.564	409.402	154.892	156.773	-1.89725	down	gtfA; accessory Sec system glycosyltransferase GtfA
EKM74_RS07925	618.304	364.683	169.437	178.612	-1.49788	down	gtfB; accessory Sec system glycosylation chaperone GtfB
EKM74_RS07930	1463.1	1248.67	536.997	663.821	-1.17522	down	sasF; cell-wall-anchored protein SasF
EKM74_RS07945	20.495	75.394	601.52	566.8	3.6069	up	YhgE/Pip domain-containing protein
EKM74_RS07950	19.535	79.124	177.609	163.109	1.78803	up	manA; mannose-6-phosphate isomerase, class I
EKM74_RS07970	3722.16	2498.71	636.256	953.103	-1.96867	down	isaB; immunodominant staphylococcal antigen IsaB
EKM74_RS07985	0	16.701	0	3.805	-2.13338	down	hypothetical protein
EKM74_RS07990	148.824	135.859	6371.81	5365.52	5.36559	up	arcA; arginine deiminase
EKM74_RS07995	102.842	89.631	5725.99	4276.35	5.69952	up	argF; ornithine carbamoyltransferase
EKM74_RS08000	175.745	131.826	6158.6	5453.13	5.23851	up	arcD; arginine-ornithine antiporter
EKM74_RS08005	254.51	207.552	17093.9	14165.7	6.08006	up	arcC; carbamate kinase
EKM74_RS08010	89.242	63.811	8178.52	6945.07	6.62661	up	Crp/Fnr family transcriptional regulator
EKM74_RS08020	23.285	79.891	131.643	170.53	1.55025	up	esterase family protein
EKM74_RS08025	20.865	38.143	213.827	214.231	2.85878	up	MarR family winged helix-turn-helix transcriptional regulator
EKM74_RS08040	3.412	54.485	148.282	162.005	2.422	up	hypothetical protein
EKM74_RS08050	19.112	47.88	172.561	176.41	2.38101	up	nsaS; nisin susceptibility-associated two-component system sensor histidine kinase NsaS
EKM74_RS08090	11.985	45.492	155.16	145.319	2.38617	up	assimilatory sulfite reductase (NADPH) flavoprotein subunit
EKM74_RS08095	14.286	48.014	233.243	210.531	2.83248	up	NAD(P)-binding protein
EKM74_RS08100	4.464	34.67	69.661	74.902	1.88515	up	hypothetical protein
EKM74_RS08110	781.262	1248.38	133.856	229.919	-2.4801	down	nrdD; anaerobic ribonucleoside-triphosphate reductase
EKM74_RS08115	390.272	311.903	72.107	90.289	-2.1123	down	nrdG; anaerobic ribonucleoside-triphosphate reductase activating protein
EKM74_RS08135	9.575	61.108	82.269	107.458	1.42446	up	GbsR/MarR family transcriptional regulator
EKM74_RS08160	1202.34	1550.53	190.04	269.994	-2.58112	down	antibiotic biosynthesis monooxygenase
EKM74_RS08175	732.853	665.213	3702.7	2949.38	2.25037	up	mqo; malate dehydrogenase (quinone)
EKM74_RS08185	158.071	27.292	2.97	31.531	-2.42558	down	hypothetical protein
EKM74_RS08215	31.559	78.81	171.26	171.085	1.6331	up	oxidoreductase
EKM74_RS08285	512.418	362.223	65.611	90.875	-2.48264	down	fructosamine kinase family protein
EKM74_RS08290	7.066	29.247	3.255	14.727	-1.01385	down	TIGR04197 family type VII secretion effector
EKM74_RS08340	3.687	26.168	31.515	46.759	1.3905	up	TetR/AcrR family transcriptional regulator
EKM74_RS08385	382.548	380.218	6232.46	3842.3	3.72336	up	isaA; lytic transglycosylase IsaA
EKM74_RS08390	0.876	21.298	94.211	148.307	3.45103	up	GNAT family N-acetyltransferase
EKM74_RS08405	7.474	66.719	476.369	448.987	3.64062	up	acetyltransferase
EKM74_RS08415	153.202	191.02	39.001	79.615	-1.53702	down	crtO; glycosyl-4,4'-diaponeurosporenoate acyltransferase
EKM74_RS08425	741.125	503.899	166.953	240.506	-1.61144	down	crtQ; 4,4'-diaponeurosporenoate glycosyltransferase
EKM74_RS08435	243.629	144.223	94.653	94.554	-1.03553	down	NAD(P)/FAD-dependent oxidoreductase
EKM74_RS08480	13.271	46.741	99.856	110.581	1.81003	up	farR; fatty acid efflux pump transcriptional regulator FarR
EKM74_RS08490	0	47.561	91.252	100.019	2.00772	up	ferrous iron transport protein A
EKM74_RS08505	3492.14	2939.32	880.971	1233.99	-1.60452	down	clpL; ATP-dependent Clp protease ATP-binding subunit ClpL
EKM74_RS08520	37.974	55.937	377.293	296.021	2.84189	up	hydroxymethylglutaryl-CoA synthase
EKM74_RS08525	15.359	48.223	168.418	152.798	2.33682	up	hydroxymethylglutaryl-CoA reductase, degradative
EKM74_RS08530	6.746	60.891	263.738	278.445	3.00286	up	CHAP domain-containing protein
EKM74_RS08545	0.433	30.095	451.795	314.912	4.65038	up	cidA; holin-like murein hydrolase modulator CidA
EKM74_RS08585	62.606	35.263	11.332	20.645	-1.61376	down	hypothetical protein
EKM74_RS08590	9.442	47.718	134.914	114.235	2.12389	up	PTS fructose transporter subunit IIC
EKM74_RS08595	4.028	84.821	87.047	128.969	1.28169	up	sdaAB; L-serine ammonia-lyase, iron-sulfur-dependent subunit beta
EKM74_RS08600	28.382	97.942	354.464	295.042	2.3622	up	sdaAA; L-serine ammonia-lyase, iron-sulfur-dependent, subunit alpha
EKM74_RS08605	0	24.944	0.834	7.263	-1.62299	down	hypothetical protein
EKM74_RS08640	65.776	147.805	646.358	645.922	2.59705	up	D-lactate dehydrogenase
EKM74_RS08655	13.534	52.365	5.794	17.661	-1.49028	down	GNAT family N-acetyltransferase
EKM74_RS08665	8.214	49.769	4.472	14.659	-1.59962	down	ring-cleaving dioxygenase
EKM74_RS08670	15.44	66.878	8.757	30.436	-1.07057	down	alpha/beta hydrolase
EKM74_RS08730	20.161	47.564	205.153	149.415	2.38827	up	GTP pyrophosphokinase family protein
EKM74_RS08835	10.898	43.267	74.985	78.817	1.50561	up	phospho-sugar mutase
EKM74_RS08840	0	9.289	20.798	35.025	2.58701	up	(deoxy)nucleoside triphosphate pyrophosphohydrolase
EKM74_RS08865	1.617	4.997	0.104	2.972	-1.10397	down	tandem-type lipoprotein
EKM74_RS08900	11937.3	22732.6	2481.15	3497.92	-2.53569	down	hypothetical protein
EKM74_RS08915	42.119	39.954	19.098	20.958	-1.03485	down	SDR family oxidoreductase
EKM74_RS08960	96.197	119.056	36.717	67.794	-1.04236	down	sqr; type II sulfide:quinone oxidoreductase Sqr
EKM74_RS09035	9.805	45.767	69.908	85.74	1.48582	up	helix-turn-helix domain-containing protein
EKM74_RS09040	204.657	214.733	51.75	67.785	-1.81084	down	M20 family metallopeptidase
EKM74_RS09055	469.218	338.422	118.775	140.145	-1.6412	down	oleate hydratase
EKM74_RS09080	289.88	569.677	105.728	246.188	-1.28836	down	DUF1648 domain-containing protein
EKM74_RS09125	0.262	31.958	2.272	12.775	-1.09838	down	sbnA; 2,3-diaminopropionate biosynthesis protein SbnA
EKM74_RS09140	0.205	71.919	3.547	16.753	-1.8289	down	sbnD; staphyloferrin B export MFS transporter
EKM74_RS09180	3403.27	2326.97	722.228	599.811	-2.11583	down	(S)-acetoin forming diacetyl reductase
EKM74_RS09190	16.252	81.099	152.415	179.791	1.77079	up	NAD-dependent epimerase/dehydratase family protein
EKM74_RS09260	4.066	39.542	53.495	70.79	1.51094	up	phnE; phosphonate ABC transporter, permease protein PhnE
EKM74_RS09265	2.769	37.731	69.655	85.071	1.93367	up	phnC; phosphonate ABC transporter ATP-binding protein
EKM74_RS09270	14.152	62.827	140.881	211.671	2.19527	up	phosphate/phosphite/phosphonate ABC transporter substrate-binding protein
EKM74_RS09295	19.344	61.047	8.161	23.693	-1.3355	down	adhE; bifunctional acetaldehyde-CoA/alcohol dehydrogenase
EKM74_RS09300	612.313	515.648	34.925	96.274	-3.10387	down	capA; capsular polysaccharide type 5/8 biosynthesis protein CapA
EKM74_RS09305	732.642	653.264	34.13	81.939	-3.57775	down	cap8B; type 8 capsular polysaccharide synthesis protein Cap8B
EKM74_RS09310	433.174	310.591	15.001	49.683	-3.52333	down	cap8C; type 8 capsular polysaccharide synthesis protein Cap8C
EKM74_RS09315	83.554	117.844	5.16	28.947	-2.56184	down	cap8D; type 8 capsular polysaccharide synthesis protein Cap8D
EKM74_RS09320	31.821	211.603	6.258	65.886	-1.75449	down	cap8E; type 8 capsular polysaccharide synthesis protein Cap8E
EKM74_RS09325	19.923	65.774	5.43	24.246	-1.52988	down	cap8F; type 8 capsular polysaccharide synthesis protein Cap8F
EKM74_RS09330	18.819	56.117	8.88	27.027	-1.06135	down	cap8G; type 8 capsular polysaccharide synthesis protein Cap8G
EKM74_RS09335	12.851	66.612	6.321	30.145	-1.12369	down	CatB-related O-acetyltransferase
EKM74_RS09370	106.348	182.26	45.236	69.051	-1.33643	down	cap8O; type 8 capsular polysaccharide synthesis protein Cap8O
EKM74_RS09395	419.384	277.364	55.643	81.643	-2.34344	down	cation diffusion facilitator family transporter
EKM74_RS09410	0	77.663	3.231	25.923	-1.41347	down	ABC transporter ATP-binding protein
EKM74_RS09440	17.198	62.309	144.004	196.331	2.09777	up	MFS transporter
EKM74_RS09445	49.523	78.131	1686.27	1541.97	4.66041	up	amino acid adenylation domain-containing protein
EKM74_RS09450	44.652	65.419	1948.07	1602.63	5.01157	up	4'-phosphopantetheinyl transferase superfamily protein
EKM74_RS09465	7.661	48.756	70.663	74.106	1.35952	up	argJ; bifunctional glutamate N-acetyltransferase/amino-acid acetyltransferase ArgJ
EKM74_RS09495	2.521	329.468	3.238	104.737	-1.62042	down	hypothetical protein
EKM74_RS09500	3.268	37.363	124.327	113.316	2.54808	up	ptsG; glucose-specific PTS transporter subunit IIBC
EKM74_RS09595	0.368	39.847	2.908	14.738	-1.1883	down	ABC transporter permease
EKM74_RS09625	0.234	61.408	4.587	24.324	-1.09224	down	ugpC; sn-glycerol-3-phosphate ABC transporter ATP-binding protein UgpC
EKM74_RS09660	0.173	15.617	22.183	40.674	1.99293	up	isoprenylcysteine carboxyl methyltransferase family protein
EKM74_RS09665	7.391	70.877	360.28	328.415	3.13734	up	uhpT; hexose-6-phosphate:phosphate antiporter
EKM74_RS09675	5.45	32.755	59.76	73.166	1.79874	up	sensor histidine kinase
EKM74_RS09685	4107.17	2799.88	1706.35	1644.61	-1.0435	down	pflB; formate C-acetyltransferase
EKM74_RS09710	3.968	71.578	0.764	21.876	-1.73839	down	hypothetical protein
EKM74_RS09715	4598.65	1836.56	812.309	755.38	-2.03735	down	thiolase family protein
EKM74_RS09720	2138.7	920.352	469.492	555.529	-1.57743	down	3-hydroxyacyl-CoA dehydrogenase/enoyl-CoA hydratase family protein
EKM74_RS09725	3130.55	856.895	447.345	419.959	-2.20085	down	acyl-CoA dehydrogenase family protein
EKM74_RS09730	1856.56	738.305	483.583	476.985	-1.4337	down	acyl--CoA ligase
EKM74_RS09740	5.999	130.286	201.817	232.676	1.67269	up	PrsW family intramembrane metalloprotease
EKM74_RS09745	1.916	26.405	30.429	38.765	1.28871	up	ABC transporter substrate-binding protein
EKM74_RS09800	25.384	64.358	10.906	30.371	-1.12041	down	BglG family transcription antiterminator
EKM74_RS09805	8.059	349.629	7.586	74.628	-2.12122	down	PTS sugar transporter subunit IIA
EKM74_RS09815	76.464	102.765	27.324	47.937	-1.25181	down	PTS galactitol transporter subunit IIC
EKM74_RS09825	73.471	396.599	46.616	183.084	-1.03312	down	hypothetical protein
EKM74_RS09845	41.569	74.238	235.654	220.839	1.97885	up	CDP-glycerol glycerophosphotransferase family protein
EKM74_RS09850	7.253	31.935	86.302	84.197	2.12122	up	CDP-glycerol glycerophosphotransferase family protein
EKM74_RS09855	32.278	50.614	165.008	120.631	1.78486	up	D-ribitol-5-phosphate cytidylyltransferase
EKM74_RS09860	74.521	84.031	494.645	408.388	2.50981	up	ribitol-5-phosphate dehydrogenase
EKM74_RS09865	83.686	98.785	656.142	585.501	2.7665	up	CDP-glycerol glycerophosphotransferase family protein
EKM74_RS09870	126.633	202.263	802.363	720.073	2.21067	up	tarS; poly(ribitol-phosphate) beta-N-acetylglucosaminyltransferase
EKM74_RS09890	351.745	363.45	1844.62	1883.02	2.38185	up	lrgA; antiholin-like murein hydrolase modulator LrgA
EKM74_RS09950	508.033	541.347	107.52	166.68	-1.93623	down	LacI family transcriptional regulator
EKM74_RS09990	0.367	31.005	1.132	11.003	-1.37016	down	ABC transporter permease
EKM74_RS10000	32.024	105.085	23.827	37.688	-1.15629	down	CHAP domain-containing protein
EKM74_RS10005	2585.48	3500.37	432.746	761.336	-2.34955	down	esxA; WXG100 family type VII secretion effector EsxA
EKM74_RS10040	2.177	102.595	8.387	25.762	-1.61728	down	esxB; WXG100 family type VII secretion effector EsxB
EKM74_RS10100	0.882	125.261	5.776	48.402	-1.21925	down	TIGR01741 family protein
EKM74_RS10130	5.58	23.498	98.777	90.848	2.70507	up	5'-nucleotidase, lipoprotein e(P4) family
EKM74_RS10140	1151.05	1261.91	235.89	406.195	-1.90996	down	ABC transporter permease
EKM74_RS10145	1349.46	910.557	227.592	313.774	-2.06165	down	ABC transporter ATP-binding protein
EKM74_RS10160	16.546	102.473	7.821	40.759	-1.29272	down	winged helix-turn-helix transcriptional regulator
EKM74_RS10165	18.089	103.997	13.135	44.469	-1.08363	down	pseudouridine-5'-phosphate glycosidase
EKM74_RS10180	20.409	76.325	139.475	129.393	1.47478	up	N-acetylneuraminate lyase
EKM74_RS10195	10.122	56.171	174.749	140.188	2.2481	up	N-acetylmannosamine-6-phosphate 2-epimerase
EKM74_RS10200	2.479	123.463	7.791	38.462	-1.4451	down	YjiH family protein
EKM74_RS10240	2.63	43.401	51.634	56.742	1.23533	up	NAD-dependent deacetylase
EKM74_RS10255	6.873	54.361	144.406	122.55	2.12416	up	PTS ascorbate transporter subunit IIC
EKM74_RS10260	5.414	112.264	196.699	198.237	1.74676	up	PTS sugar transporter subunit IIB
EKM74_RS10265	4.633	32.162	189.111	139.74	3.15978	up	PTS sugar transporter subunit IIA
EKM74_RS10270	2.147	26.293	86.276	64.596	2.40725	up	BglG family transcription antiterminator
EKM74_RS10280	6.531	36.3	167.089	186.857	3.04674	up	mepR; multidrug efflux transporter transcriptional repressor MepR
EKM74_RS10295	7.632	55.856	106.741	80.349	1.55915	up	glpT; glycerol-3-phosphate transporter
EKM74_RS10300	122.518	154.274	38.297	57.179	-1.53557	down	VOC family protein
EKM74_RS10305	231.401	190.773	40.503	66.741	-1.97692	down	LLM class flavin-dependent oxidoreductase
EKM74_RS10310	154.198	140.883	27.084	49.097	-1.95358	down	NAD(P)H-dependent oxidoreductase
EKM74_RS10315	10.844	34.387	123.345	72.607	2.11507	up	YeiH family protein
EKM74_RS10350	30.477	68.237	217.963	194.488	2.06287	up	twin-arginine translocase TatA/TatE family subunit
EKM74_RS10355	7.033	33.862	77.904	106.674	2.17418	up	DUF1398 family protein
EKM74_RS10375	11.293	31.187	58.71	74.678	1.65073	up	ABC-2 transporter permease
EKM74_RS10385	43.003	97.102	364.193	307.038	2.26028	up	acetyl-CoA C-acetyltransferase
EKM74_RS10430	2.941	3.158	22.664	24.17	2.9405	up	DUF951 domain-containing protein
EKM74_RS10435	27.011	45.665	120.384	123.585	1.74712	up	ychF; redox-regulated ATPase YchF
EKM74_RS10440	12.947	51.446	98.042	112.888	1.71176	up	hypothetical protein
EKM74_RS10450	199.427	274.02	7305.73	7779.95	4.99383	up	rpsF; 30S ribosomal protein S6
EKM74_RS10455	190.99	200.673	4954.68	4561.78	4.60273	up	ssb; single-stranded DNA-binding protein
EKM74_RS10460	51.147	60.532	630.934	432.027	3.25064	up	rpsR; 30S ribosomal protein S18
EKM74_RS10495	1764.32	685.953	350.232	342.409	-1.82276	down	GlsB/YeaQ/YmgE family stress response membrane protein
EKM74_RS10515	9.57	34.933	146.03	149.742	2.73246	up	NDxxF motif lipoprotein
EKM74_RS10525	2803.83	1423.24	1073.19	858.044	-1.13013	down	ahpF; alkyl hydroperoxide reductase subunit F
EKM74_RS10530	7747.23	6074.87	2823.32	2804.15	-1.29642	down	ahpC; peroxiredoxin
EKM74_RS10540	596.372	271.547	152.106	178.97	-1.39039	down	L-cystine transporter
EKM74_RS10570	4631.4	2916.53	739.007	742.222	-2.34928	down	general stress protein
EKM74_RS10575	4.737	45.061	185.799	147.254	2.74154	up	xpt; xanthine phosphoribosyltransferase
EKM74_RS10580	10.199	73.439	342.217	315.696	2.97564	up	purine permease
EKM74_RS10585	84.08	124.785	934.404	783.129	3.03968	up	guaB; IMP dehydrogenase
EKM74_RS10590	30.184	55.911	390.802	305.903	3.01652	up	guaA; glutamine-hydrolyzing GMP synthase
EKM74_RS10790	0.503	36.892	3.395	13.877	-1.11432	down	superantigen-like protein SSL1
EKM74_RS10840	0	30.526	0	11.078	-1.46218	down	hypothetical protein
EKM74_RS10860	0.611	1.34	9.051	8.514	3.1691	up	restriction endonuclease subunit S
EKM74_RS10880	0	1.57	2.052	3.454	1.80893	up	superantigen-like protein SSL11
EKM74_RS10890	140.641	92.773	42.75	49.201	-1.34393	down	spn; myeloperoxidase inhibitor SPIN
EKM74_RS10915	0	8.606	0.315	3.79	-1.06759	down	tandem-type lipoprotein
EKM74_RS10940	0.316	2.773	5.89	7.455	2.11037	up	tandem-type lipoprotein
EKM74_RS10950	2.116	9.61	26.756	33.29	2.35616	up	hypothetical protein
EKM74_RS10965	0.428	62.385	1.784	19.042	-1.59258	down	GTP-binding protein
EKM74_RS10970	27.211	37.493	1497.9	935.918	5.23318	up	phenol-soluble modulin PSM-alpha-4
EKM74_RS10975	165.221	98.03	12525.4	10236.5	6.43403	up	phenol-soluble modulin PSM-alpha-3
EKM74_RS10980	192.212	263.536	38757.7	43896.8	7.50271	up	phenol-soluble modulin PSM-alpha-2
EKM74_RS10985	97.405	200.092	25920.6	29998.1	7.5543	up	phenol-soluble modulin PSM-alpha-1
EKM74_RS10995	63.036	97.606	331.07	280.608	1.92891	up	YbcC family protein
EKM74_RS11005	25.283	53.555	6.138	22.909	-1.44044	down	hypothetical protein
EKM74_RS11010	14.857	51.377	214.538	231.164	2.7504	up	phosphatase PAP2 family protein
EKM74_RS11015	11.196	64.712	109.633	91.961	1.40911	up	carboxylesterase
EKM74_RS11020	0.769	57.134	74.417	86.984	1.47891	up	sodium-dependent transporter
EKM74_RS11050	110.109	136.639	2666.95	2443.47	4.37232	up	aaa; autolysin/adhesin Aaa
EKM74_RS11075	5.362	37.132	63.821	71.97	1.67601	up	YibE/F family protein
EKM74_RS11100	391.725	479.465	201.894	217.243	-1.05556	down	treP; PTS system trehalose-specific EIIBC component
EKM74_RS11115	397715	130543	44755.7	15767.9	-3.12567	down	_
EKM74_RS11130	56.639	78.47	327.232	347.672	2.32054	up	dnaX; DNA polymerase III subunit gamma/tau
EKM74_RS11160	8.906	71.113	261.624	148.081	2.35614	up	_
EKM74_RS11190	24.966	178.018	243.321	363.131	1.57902	up	DNA polymerase III subunit delta'
EKM74_RS11195	27.506	93.612	260.007	256.551	2.0925	up	stage 0 sporulation family protein
EKM74_RS11200	16.01	53.683	103.676	101.247	1.55597	up	yabA; DNA replication initiation control protein YabA
EKM74_RS11205	4.132	27.951	46.739	55.04	1.6655	up	tRNA1(Val) (adenine(37)-N6)-methyltransferase
EKM74_RS11210	9.295	46.137	138.597	151.403	2.38722	up	GIY-YIG nuclease family protein
EKM74_RS11215	4.592	35.022	79.023	69.949	1.91091	up	rsmI; 16S rRNA (cytidine(1402)-2'-O)-methyltransferase
EKM74_RS11220	35.693	77.017	639.037	593.283	3.45067	up	metG; methionine--tRNA ligase
EKM74_RS11225	48.949	154.391	655.906	575.725	2.59859	up	TatD family hydrolase
EKM74_RS11230	15.643	105.367	174.963	197.411	1.62161	up	rnmV; ribonuclease M5
EKM74_RS11235	13.04	55.725	136.494	140.526	2.01021	up	rsmA; 16S rRNA (adenine(1518)-N(6)/adenine(1519)-N(6))- dimethyltransferase RsmA
EKM74_RS11240	25.325	93.132	170.127	164.201	1.49689	up	Veg family protein
EKM74_RS11245	14.236	163.263	673.524	662.918	2.9125	up	ispE; 4-(cytidine 5'-diphospho)-2-C-methyl-D-erythritol kinase
EKM74_RS11260	3633.18	1990	1327.8	1312	-1.09096	down	spoVG; septation regulator SpoVG
EKM74_RS11275	241.975	148.601	1013.13	799.876	2.2147	up	ribose-phosphate diphosphokinase
EKM74_RS11285	285.196	174.512	1306.09	1123.51	2.40192	up	50S ribosomal protein L25/general stress protein Ctc
EKM74_RS11295	7.943	51.219	123.454	116.929	2.02256	up	mfd; transcription-repair coupling factor
EKM74_RS11300	13.977	51.468	123.491	96.265	1.74752	up	polysaccharide biosynthesis protein
EKM74_RS11305	45.586	121.394	351.129	388.78	2.14766	up	SAM-dependent methyltransferase
EKM74_RS11320	117.06	139.416	749.421	592.316	2.3872	up	S1 domain-containing RNA-binding protein
EKM74_RS11325	1.918	32.641	80.205	89.09	2.29234	up	tilS; tRNA lysidine(34) synthetase TilS
EKM74_RS11330	6.667	43.543	157.173	174.438	2.7234	up	hpt; hypoxanthine phosphoribosyltransferase
EKM74_RS11335	83.301	102.752	711.394	553.643	2.76538	up	ftsH; ATP-dependent zinc metalloprotease FtsH
EKM74_RS11350	9.488	57.556	103.202	100.678	1.60451	up	folP; dihydropteroate synthase
EKM74_RS11355	14.52	77.738	124.519	127.14	1.4477	up	folB; dihydroneopterin aldolase
EKM74_RS11360	18.689	137.078	192.644	201.138	1.338	up	folK; 2-amino-4-hydroxy-6- hydroxymethyldihydropteridine diphosphokinase
EKM74_RS11365	21.199	30.016	359.542	423.041	3.93355	up	hypothetical protein
EKM74_RS11370	82.26	99.429	563.45	456.384	2.48878	up	lysS; lysine--tRNA ligase
EKM74_RS11385	3.384	110.192	273.757	170.303	1.96708	up	_
EKM74_RS11390	3.523	88.246	400.367	237.81	2.79785	up	_
EKM74_RS11395	3.429	34.357	351.162	190.379	3.84108	up	_
EKM74_RS11400	7.705	51.874	407.242	274.697	3.51672	up	_
EKM74_RS11405	8.906	79.479	507.164	356.194	3.28806	up	_
EKM74_RS11410	6.95	118.974	404.998	212.386	2.2936	up	_
EKM74_RS11415	5.639	120.081	193.368	110.832	1.27479	up	_
EKM74_RS11445	118.728	161.654	945.089	845.033	2.67458	up	pdxS; pyridoxal 5'-phosphate synthase lyase subunit PdxS
EKM74_RS11450	122.233	126.696	1266.53	1159.8	3.28496	up	pdxT; pyridoxal 5'-phosphate synthase glutaminase subunit PdxT
EKM74_RS11455	21.87	50.016	378.017	384.766	3.40745	up	NupC/NupG family nucleoside CNT transporter
EKM74_RS11460	412.625	901.46	193.537	181.432	-1.80921	down	CtsR family transcriptional regulator
EKM74_RS11485	23.704	35.689	146.597	136.39	2.25233	up	PIN/TRAM domain-containing protein
EKM74_RS11490	69.869	145.664	637.114	572.917	2.48905	up	gltX; glutamate--tRNA ligase
EKM74_RS11520	120.819	126.999	500.874	494.047	2.00529	up	NYN domain-containing protein
EKM74_RS11525	20.903	61.406	122.973	161.833	1.79083	up	RNA polymerase sigma factor
EKM74_RS11530	35.12	68.595	556.144	431.578	3.25146	up	rpmG; 50S ribosomal protein L33
EKM74_RS11535	32.319	86.832	659.59	706.71	3.51939	up	secE; preprotein translocase subunit SecE
EKM74_RS11540	130.057	146.48	738.844	742.822	2.42167	up	nusG; transcription termination/antitermination protein NusG
EKM74_RS11545	263.633	196.458	7241.8	6249.81	4.87399	up	rplK; 50S ribosomal protein L11
EKM74_RS11550	79.779	99.31	1649.68	1041.16	3.90929	up	rplA; 50S ribosomal protein L1
EKM74_RS11560	67.581	83.579	6466.17	6398.13	6.41113	up	rplJ; 50S ribosomal protein L10
EKM74_RS11565	25.088	51.21	2716.25	1987.36	5.94594	up	rplL; 50S ribosomal protein L7/L12
EKM74_RS11570	14.075	57.474	1213.21	1022.34	4.96551	up	class I SAM-dependent methyltransferase
EKM74_RS11580	132.756	99.486	1148.22	869.873	3.11928	up	rpoC; DNA-directed RNA polymerase subunit beta'
EKM74_RS11585	36.976	74.946	2200.35	2363.43	5.34964	up	ribosomal L7Ae/L30e/S12e/Gadd45 family protein
EKM74_RS11590	201.868	168.311	7880.44	5638.83	5.19064	up	rpsL; 30S ribosomal protein S12
EKM74_RS11595	178.166	134.265	4659.91	3118.54	4.63786	up	rpsG; 30S ribosomal protein S7
EKM74_RS11600	253.69	229.997	5255.15	3430.31	4.16645	up	fusA; elongation factor G
EKM74_RS11605	789.456	685.424	11392.9	7402.53	3.67171	up	tuf; elongation factor Tu
EKM74_RS11615	830.176	492.82	316.486	336.097	-1.01957	down	glycine C-acetyltransferase
EKM74_RS11620	74.599	125.688	307.046	305.013	1.61159	up	hchA; protein deglycase HchA
EKM74_RS11640	48.628	88.625	250.138	268.491	1.91785	up	branched-chain amino acid aminotransferase
EKM74_RS11650	4.784	30.607	82.188	91.567	2.29554	up	deoxynucleoside kinase
EKM74_RS11665	6.404	38.751	144.91	147	2.69251	up	Cof-type HAD-IIB family hydrolase
EKM74_RS11670	9.524	89.756	147.65	152.182	1.59456	up	NAD(P)H-dependent oxidoreductase
EKM74_RS11705	52.561	74.631	469.728	369.872	2.72267	up	folE2; GTP cyclohydrolase FolE2
EKM74_RS11710	53.54	103.175	569.13	532.893	2.81392	up	bshB2; bacillithiol biosynthesis deacetylase BshB2
EKM74_RS11715	46.518	76.014	554.959	650.294	3.29808	up	YojF family protein
EKM74_RS11760	0.937	348.795	30.002	142.577	-1.01898	down	protein VraC
EKM74_RS11775	79.321	104.912	333.426	273.68	1.72041	up	thiD; bifunctional hydroxymethylpyrimidine kinase/phosphomethylpyrimidine kinase
EKM74_RS11780	1.827	58.014	94.248	95.687	1.66627	up	uracil-DNA glycosylase
EKM74_RS11785	4.05	36.071	91.229	91.129	2.18429	up	DUF5327 family protein
EKM74_RS11795	67.303	140.914	410.918	353.546	1.87635	up	APC family permease
EKM74_RS11800	18.354	32.471	83.291	82.768	1.70805	up	threonine/serine exporter family protein
EKM74_RS11815	63.291	78.85	504.031	462.73	2.76582	up	heme-dependent peroxidase
EKM74_RS11820	227.1	160.778	1352.27	933.455	2.55897	up	pta; phosphate acetyltransferase
EKM74_RS11825	150.029	121.477	1300.27	763.977	2.92655	up	lipoate--protein ligase family protein
EKM74_RS11830	32.481	89.53	177.494	167.635	1.50011	up	mvk; mevalonate kinase
EKM74_RS11845	7.018	80.996	154.501	125.85	1.67141	up	DUF1450 domain-containing protein
EKM74_RS11900	9.344	44.792	177.239	263.375	3.02481	up	GNAT family N-acetyltransferase
EKM74_RS11905	47.951	126.089	369.106	326.24	1.9983	up	HD domain-containing protein
EKM74_RS11910	22.168	62.733	187.741	172.976	2.08699	up	YwhD family protein
EKM74_RS11915	2322.22	1341.92	576.053	818.225	-1.39396	down	adhP; alcohol dehydrogenase AdhP
EKM74_RS11925	11.1	49.95	370.438	331.816	3.52389	up	DUF1934 domain-containing protein
EKM74_RS11930	23.157	55.75	381.313	308.539	3.12803	up	argS; arginine--tRNA ligase
EKM74_RS11950	13.996	54.651	171.724	188.094	2.38996	up	ABC transporter substrate-binding protein
EKM74_RS11970	5378.98	4349.72	1259.27	1369.84	-1.88767	down	hypothetical protein
EKM74_RS11980	367.525	454.913	94.491	217.033	-1.40056	down	alpha/beta hydrolase
EKM74_RS11985	120.231	71.005	30.383	62.455	-1.04255	down	sarA; global transcriptional regulator SarA
EKM74_RS12015	23.944	128.033	12.791	48.709	-1.30517	down	mnhB2; Na+/H+ antiporter Mnh2 subunit B
EKM74_RS12060	85.993	103.441	5.593	22.312	-2.76301	down	metal ABC transporter substrate-binding protein
EKM74_RS12065	121.662	182.792	4.143	17.059	-3.84383	down	metal ABC transporter permease
EKM74_RS12070	64.978	80.381	4.439	14.635	-2.92981	down	metal ABC transporter ATP-binding protein
EKM74_RS12075	29.369	50.271	133.251	144.608	1.80276	up	metal-dependent transcriptional regulator
EKM74_RS12090	43.882	97.778	454.868	385.307	2.56824	up	tagH; teichoic acids export ABC transporter ATP-binding subunit TagH
EKM74_RS12115	2.381	71.992	92.5	109.143	1.43893	up	pbp4; penicillin-binding protein PBP4
EKM74_RS12125	22.509	52.461	275.138	223.652	2.73401	up	nucleoside permease
EKM74_RS12140	25.779	81.399	179.09	174.165	1.72068	up	ABC transporter ATP-binding protein
EKM74_RS12145	4.862	31.836	63.092	64.393	1.7965	up	iron ABC transporter permease
EKM74_RS12150	6.237	50.147	78.908	75.35	1.45196	up	iron ABC transporter permease
EKM74_RS12180	1.067	22.317	26.651	34.733	1.39226	up	alpha/beta hydrolase
EKM74_RS12195	30.432	53.366	213.976	183.766	2.24682	up	GNAT family N-acetyltransferase
EKM74_RS12235	73.041	106.021	407.842	279.591	1.94075	up	LysM peptidoglycan-binding domain-containing protein
EKM74_RS12255	94.921	172.805	1116.02	881.81	2.8996	up	YebC/PmpR family DNA-binding transcriptional regulator
EKM74_RS12260	90.418	132.736	936.569	654.044	2.83346	up	cupin domain-containing protein
EKM74_RS12280	3.019	55.75	146.258	134.86	2.25801	up	sugar efflux transporter
EKM74_RS12285	4.382	86.728	139.291	147.467	1.65413	up	DUF456 domain-containing protein
EKM74_RS12300	7.792	41.754	83.396	90.531	1.8116	up	hypothetical protein
EKM74_RS12320	73.764	145.261	390.324	422.528	1.89189	up	YaiI/YqxD family protein
EKM74_RS12330	2.838	29.906	95.097	83.022	2.44347	up	undecaprenyl-diphosphate phosphatase
EKM74_RS12355	21.123	103.941	196.368	191.659	1.63347	up	aldo/keto reductase family oxidoreductase
EKM74_RS12400	49.873	91.91	17.121	37.234	-1.38317	down	norA; multidrug efflux MFS transporter NorA
EKM74_RS12430	8.485	94.105	191.456	167.728	1.80781	up	nagA; N-acetylglucosamine-6-phosphate deacetylase
EKM74_RS12485	12.684	47.183	131.926	134.814	2.15556	up	queC; 7-cyano-7-deazaguanine synthase QueC
EKM74_RS12500	10.697	45.309	117.674	131.566	2.15384	up	aminotransferase class IV
EKM74_RS12510	21.339	48.322	158.969	177.272	2.27104	up	allophanate hydrolase subunit 1
EKM74_RS12515	12.623	94.44	152.061	138.599	1.44086	up	biotin-dependent carboxyltransferase family protein
EKM74_RS12520	122.635	120.697	679.464	580.084	2.3719	up	ltaS; polyglycerol-phosphate lipoteichoic acid synthase LtaS
EKM74_RS12565	453.324	706.888	203.706	271.465	-1.28787	down	diacylglycerol kinase family lipid kinase
EKM74_RS12575	34.776	68.156	587.909	491.446	3.39038	up	peptide MFS transporter
EKM74_RS16475	5.227	22.695	58.733	68.064	2.18297	up	hypothetical protein
EKM74_RS12585	5.475	34.289	84.374	78.118	2.03078	up	queF; preQ(1) synthase
EKM74_RS12590	6.229	22.291	110.653	116.585	2.99407	up	DMT family transporter
EKM74_RS12610	28.572	62.63	221.863	202.803	2.21917	up	nrdF; class 1b ribonucleoside-diphosphate reductase subunit beta
EKM74_RS12640	60.954	66.124	317.666	263.166	2.19239	up	CHY zinc finger protein
EKM74_RS12675	7.446	35.138	118.088	104.798	2.38787	up	threonine/serine exporter family protein
EKM74_RS12700	23.431	78.141	177.693	163.266	1.74708	up	fakB1; fatty acid kinase binding subunit FakB1
EKM74_RS12705	0.95	85.259	11.13	29.024	-1.10226	down	DEAD/DEAH box helicase
EKM74_RS12720	138.662	128.017	509.88	395.555	1.7635	up	secA; preprotein translocase subunit SecA
EKM74_RS12725	0	40.902	0.786	18.588	-1.07797	down	hypothetical protein
EKM74_RS12730	27.62	83.013	220.263	213.304	1.97045	up	prfB; peptide chain release factor 2
EKM74_RS12740	34.797	79.63	444.457	337.517	2.77267	up	CHAP domain-containing protein
EKM74_RS12775	37.038	47.277	217.106	199.316	2.30416	up	acetyltransferase
EKM74_RS12780	8.393	28.706	64.845	80.609	1.97105	up	tetratricopeptide repeat protein
EKM74_RS12800	1461.91	1295.62	437.013	549.608	-1.48281	down	YvcK family protein
EKM74_RS12825	1307.1	1317.54	363.533	367.845	-1.84343	down	DUF4887 domain-containing protein
EKM74_RS12835	180.477	224.686	962.486	776.296	2.1015	up	sugar-binding transcriptional regulator
EKM74_RS12840	319.719	221.424	1457.04	1113.39	2.24792	up	gap; type I glyceraldehyde-3-phosphate dehydrogenase
EKM74_RS12845	182.084	178.313	1019.23	842.74	2.36916	up	phosphoglycerate kinase
EKM74_RS12850	289.208	208.815	971.02	848.473	1.86925	up	tpiA; triose-phosphate isomerase
EKM74_RS12855	208.418	148.46	847.752	648.682	2.06802	up	gpmI; 2,3-bisphosphoglycerate-independent phosphoglycerate mutase
EKM74_RS12870	57.144	73.872	393.402	522.393	2.80526	up	secG; preprotein translocase subunit SecG
EKM74_RS12890	759867	1.00031e+06	200210	215389	-2.08246	down	_
EKM74_RS12925	0.27	10.467	0	3.876	-1.46947	down	DUF1474 family protein
EKM74_RS12930	0.493	20.486	0.759	6.73	-1.48585	down	primase alpha helix C-terminal domain-containing protein
EKM74_RS12945	0.708	37.563	2.274	9.621	-1.68573	down	hypothetical protein
EKM74_RS12960	340.107	1096.58	245.512	467.659	-1.01043	down	hypothetical protein
EKM74_RS12995	21.495	36.343	91.593	108.235	1.78863	up	Abi family protein
EKM74_RS13045	45.157	113.948	15.5	63.562	-1.0089	down	hypothetical protein
EKM74_RS13055	701.487	578.803	154.754	193.236	-1.87935	down	clfA; MSCRAMM family adhesin clumping factor ClfA
EKM74_RS13075	66.626	69.233	22.473	27.662	-1.43818	down	thermonuclease family protein
EKM74_RS13100	47.62	25.563	1.311	27.719	-1.3339	down	hypothetical protein
EKM74_RS13105	41.38	9.05	0.633	9.839	-2.26753	down	hypothetical protein
EKM74_RS13115	2423.92	1584.22	473.074	1199.73	-1.26066	down	hypothetical protein
EKM74_RS13120	42.122	97.22	349.965	399.948	2.42808	up	phosphoglycerate mutase family protein
EKM74_RS13145	14.445	68.993	140.049	116.99	1.62319	up	nitroreductase
EKM74_RS13150	59.547	49.502	241.769	192.965	1.99514	up	thioredoxin family protein
EKM74_RS13155	73.711	63.157	246.991	314.498	2.03646	up	arsenate reductase family protein
EKM74_RS13235	152.057	226.33	782.091	732.652	2.00113	up	sufB; Fe-S cluster assembly protein SufB
EKM74_RS13255	1618.97	1661.55	221.909	354.053	-2.50988	down	CNNM domain-containing protein
EKM74_RS13260	1275.39	948.505	189.629	268.445	-2.27943	down	nitronate monooxygenase family protein
EKM74_RS13265	0	6.391	9.829	18.343	2.1398	up	hypothetical protein
EKM74_RS13270	8.885	40.594	99.288	96.673	1.98563	up	DUF72 domain-containing protein
EKM74_RS13275	5.694	45.644	77.476	81.508	1.63074	up	sulfite exporter TauE/SafE family protein
EKM74_RS13280	11.169	45.143	123.905	126.38	2.15202	up	bifunctional metallophosphatase/5'-nucleotidase
EKM74_RS13285	183.571	254.615	747.191	746.698	1.76945	up	lipA; lipoyl synthase
EKM74_RS13305	6.742	25.736	41.745	48.861	1.48009	up	DUF3055 domain-containing protein
EKM74_RS13310	41.38	97	260.401	328.24	2.08874	up	DUF86 domain-containing protein
EKM74_RS13315	40.99	110.808	366.446	367.695	2.27389	up	TIGR01457 family HAD-type hydrolase
EKM74_RS13320	37.858	77.953	385.029	343.8	2.65379	up	D-glycerate dehydrogenase
EKM74_RS13330	59.385	40.701	188.866	306.154	2.30622	up	teichoic acid D-Ala incorporation-associated protein DltX
EKM74_RS13335	95.593	116.056	807.042	720.891	2.85182	up	dltA; D-alanine--poly(phosphoribitol) ligase subunit DltA
EKM74_RS13340	64.34	39.854	283.699	263.866	2.39374	up	dltB; PG:teichoic acid D-alanyltransferase DltB
EKM74_RS13345	76.313	48.473	544.837	516.647	3.08853	up	dltC; D-alanine--poly(phosphoribitol) ligase subunit 2
EKM74_RS13350	51.75	73.221	783.282	735.655	3.60338	up	dltD; D-alanyl-lipoteichoic acid biosynthesis protein DltD
EKM74_RS13405	11.525	32.18	115.632	110.492	2.37119	up	mnhG1; Na+/H+ antiporter Mnh1 subunit G
EKM74_RS13410	9.621	74.864	139.288	114.602	1.58741	up	mnhF1; Na+/H+ antiporter Mnh1 subunit F
EKM74_RS13415	15.893	31.315	224.12	274.355	3.40036	up	mnhE1; Na+/H+ antiporter Mnh1 subunit E
EKM74_RS13420	21.071	39.375	184.206	140.463	2.42521	up	mnhD1; Na+/H+ antiporter Mnh1 subunit D
EKM74_RS13430	44.556	67.824	185.715	184.374	1.71947	up	mnhB1; Na+/H+ antiporter Mnh1 subunit B
EKM74_RS13460	833.483	438.21	298.705	326.625	-1.02406	down	ornithine--oxo-acid transaminase
EKM74_RS13490	7.441	44.363	70.521	75.437	1.49438	up	TVP38/TMEM64 family protein
EKM74_RS13495	6.204	82.621	105.522	129.724	1.40511	up	lepB; signal peptidase I
EKM74_RS13500	5.804	31.315	129.863	132.148	2.81933	up	lepB; signal peptidase I
EKM74_RS13545	731.871	1839.67	375.133	377.476	-1.77266	down	clpB; ATP-dependent chaperone ClpB
EKM74_RS13590	46.545	58.878	213.95	193.848	1.95164	up	YjzD family protein
EKM74_RS13595	16.925	70.324	514.213	557.669	3.61883	up	ketoacyl-ACP synthase III
EKM74_RS13600	74.632	125.304	562.745	481.023	2.38418	up	fabF; beta-ketoacyl-ACP synthase II
EKM74_RS13620	61.26	297.117	47.265	130.514	-1.01138	down	ABC transporter ATP-binding protein
EKM74_RS13635	29.721	64.32	201.737	261.775	2.30122	up	oligopeptide ABC transporter substrate-binding protein
EKM74_RS13670	14.546	38.934	177.883	113.929	2.44792	up	trpS; tryptophan--tRNA ligase
EKM74_RS13690	36.485	51.161	264.069	212.543	2.44303	up	pepF; oligoendopeptidase F
EKM74_RS13735	15.053	46.264	123.373	126.107	2.02453	up	monovalent cation:proton antiporter family protein
EKM74_RS13775	21.357	72.228	280.765	239.271	2.47424	up	UDP-N-acetylmuramoyl-L-alanyl-D-glutamate--L- lysine ligase
EKM74_RS13780	20.033	139.042	406.798	405.381	2.35208	up	YueH family protein
EKM74_RS13785	30.93	82.431	330.933	262.294	2.38764	up	peptide chain release factor 3
EKM74_RS13790	6.503	68.64	219.035	153.19	2.30843	up	TerC family protein
EKM74_RS13795	3.945	42.854	83.343	90.573	1.8938	up	trypsin-like peptidase domain-containing protein
EKM74_RS13800	11.921	45.743	119.438	102.496	1.94435	up	TrkH family potassium uptake protein
EKM74_RS13810	0	38.604	1.855	13.85	-1.29742	down	_
EKM74_RS13815	0	22.905	1.101	9.587	-1.09953	down	_
EKM74_RS13835	14.528	37.609	442.661	412.632	4.03599	up	YkvS family protein
EKM74_RS13840	7.392	23.147	56.136	53.15	1.83932	up	CPBP family glutamic-type intramembrane protease
EKM74_RS16495	507.494	364.705	235.89	194.032	-1.02058	down	hypothetical protein
EKM74_RS13910	13.51	63.019	11.068	25.122	-1.08037	down	GNAT family N-acetyltransferase
EKM74_RS13915	11.319	36.475	190.182	151.185	2.83637	up	1,4-dihydroxy-2-naphthoate polyprenyltransferase
EKM74_RS16500	2.449	20.451	34.597	42.067	1.74311	up	hypothetical protein
EKM74_RS13925	13.8	58.187	112.641	114.369	1.65692	up	isochorismate synthase MenF
EKM74_RS13930	28.111	98.451	200.239	197.714	1.65274	up	menD; 2-succinyl-5-enolpyruvyl-6-hydroxy-3- cyclohexene-1-carboxylic-acid synthase
EKM74_RS13935	24.627	45.804	312.789	353.908	3.24271	up	menH; 2-succinyl-6-hydroxy-2, 4-cyclohexadiene-1-carboxylate synthase
EKM74_RS13990	20.383	34.193	173.537	166.624	2.63983	up	osmotic stress response protein
EKM74_RS13995	49.333	64.261	224.231	221.048	1.9708	up	polyisoprenyl-teichoic acid--peptidoglycan teichoic acid transferase
EKM74_RS14000	5.456	27.606	153.368	165.784	3.27092	up	fmtA; teichoic acid D-Ala esterase FmtA
EKM74_RS14010	835.803	391.02	2963.23	1947.66	2.00106	up	qoxC; cytochrome aa3 quinol oxidase subunit III
EKM74_RS14015	912.366	658.504	5066.68	4472.13	2.60224	up	qoxB; cytochrome aa3 quinol oxidase subunit I
EKM74_RS14020	638.083	395.335	2833.34	1954.81	2.21204	up	qoxA; cytochrome aa3 quinol oxidase subunit II
EKM74_RS14115	1.27	27.836	0	8.37	-1.79777	down	graF; glycopeptide resistance-associated protein GraF
EKM74_RS14170	100.255	95.669	504.024	392.016	2.19326	up	ribonuclease J
EKM74_RS14175	66.929	127.467	445.606	471.399	2.23792	up	DNA-dependent RNA polymerase auxiliary subunit epsilon family protein
EKM74_RS14180	10.453	28.806	110.753	130.282	2.61809	up	hypothetical protein
EKM74_RS14185	6.056	46.681	271.017	173.251	3.07449	up	def; peptide deformylase
EKM74_RS14190	33.494	74.831	269.28	249.844	2.26069	up	YkyA family protein
EKM74_RS14195	1265.33	729.957	4874.55	3831.2	2.12537	up	pdhA; pyruvate dehydrogenase (acetyl-transferring) E1 component subunit alpha
EKM74_RS14200	1268.39	827.864	6945.81	5958.34	2.62195	up	alpha-ketoacid dehydrogenase subunit beta
EKM74_RS14205	1065.05	577.188	5759.2	4909.56	2.69965	up	2-oxo acid dehydrogenase subunit E2
EKM74_RS14220	6.508	36.385	339.42	406.516	4.12017	up	XRE family transcriptional regulator
EKM74_RS14225	8.063	56.87	237.355	238.467	2.87336	up	ABC transporter ATP-binding protein
EKM74_RS14230	3.867	20.854	108.841	103.109	3.09981	up	ABC transporter permease
EKM74_RS14235	9.312	55.406	208.952	202.148	2.66721	up	ABC transporter permease
EKM74_RS14280	10.715	45.317	419.777	326.678	3.73568	up	typA; translational GTPase TypA
EKM74_RS14300	21.866	46.552	98.912	107.662	1.59418	up	ftsW; cell division protein FtsW
EKM74_RS14320	64.751	47.641	429.428	442.464	2.95559	up	DUF420 domain-containing protein
EKM74_RS14340	11.096	44.475	119.256	115.466	2.07851	up	glycerophosphodiester phosphodiesterase
EKM74_RS14370	62.981	62.727	2249.29	1896.14	5.04335	up	DUF177 domain-containing protein
EKM74_RS14380	67.489	81.45	1046.73	867.239	3.68376	up	rpmF; 50S ribosomal protein L32
EKM74_RS14410	7.56	37.181	2.998	10.392	-1.74029	down	phage antirepressor KilAC domain-containing protein
EKM74_RS14415	1.319	4.955	0	0.527	-3.56851	down	hypothetical protein
EKM74_RS14725	5.942	29.671	90.402	69.75	2.1689	up	isdA; LPXTG-anchored heme-scavenging protein IsdA
EKM74_RS14770	11.008	52.416	256.65	220.189	2.91036	up	pheS; phenylalanine--tRNA ligase subunit alpha
EKM74_RS14775	20.653	49.148	259.813	219.253	2.77887	up	pheT; phenylalanine--tRNA ligase subunit beta
EKM74_RS14795	0.639	17.38	29.543	28.662	1.69151	up	rnhC; ribonuclease HIII
EKM74_RS14825	0	8.947	0	2.14	-2.06277	down	hypothetical protein
EKM74_RS14885	2.029	24.989	0.977	10.536	-1.23051	down	hypothetical protein
EKM74_RS14935	233.219	187.109	870.079	741.101	1.93853	up	hyl; alpha-hemolysin
EKM74_RS14955	5.977	38.334	1.612	16.046	-1.32724	down	superantigen-like protein SSL12
EKM74_RS14985	0.376	4.238	8.691	35.142	3.24737	up	hypothetical protein
EKM74_RS14990	41.592	55.156	14.805	30.232	-1.10309	down	TDT family transporter
EKM74_RS15005	60.954	55.672	25229	24340	8.73138	up	beta-class phenol-soluble modulin
EKM74_RS15010	26.667	327.667	5000.18	3191.25	4.53093	up	beta-class phenol-soluble modulin
EKM74_RS15045	70.874	100.161	329.471	338.916	1.96638	up	penicillin-binding protein
EKM74_RS15050	11.18	65.909	146.32	132.816	1.85634	up	mraY; phospho-N-acetylmuramoyl-pentapeptide- transferase
EKM74_RS15055	17.207	52.172	315.691	322.321	3.20098	up	murD; UDP-N-acetylmuramoyl-L-alanine--D-glutamate ligase
EKM74_RS15060	48.897	89.879	443.393	437.583	2.66633	up	cell division protein FtsQ/DivIB
EKM74_RS15065	399.827	374.377	1414.3	1346.37	1.83423	up	ftsA; cell division protein FtsA
EKM74_RS15095	29.561	65.934	145.33	135.91	1.55828	up	RNA-binding protein
EKM74_RS15105	12.387	47.952	303.355	243.789	3.18072	up	ileS; isoleucine--tRNA ligase
EKM74_RS15125	5.227	33.607	59.74	74.328	1.78752	up	lspA; signal peptidase II
EKM74_RS15130	18.301	69.94	247.685	217.53	2.39835	up	RluA family pseudouridine synthase
EKM74_RS15175	13.28	159.286	223.653	377.614	1.80085	up	hypothetical protein
EKM74_RS15190	205.774	303.173	880.392	831.823	1.75027	up	gmk; guanylate kinase
EKM74_RS15220	34.006	104.512	226.749	289.892	1.89907	up	peptide deformylase
EKM74_RS15225	80.405	125.834	412.191	409.354	1.99401	up	fmt; methionyl-tRNA formyltransferase
EKM74_RS15230	43.71	79.704	313.961	374.686	2.48024	up	rsmB; 16S rRNA (cytosine(967)-C(5))-methyltransferase RsmB
EKM74_RS15235	88.534	106.288	560.212	580.125	2.54922	up	rlmN; 23S rRNA (adenine(2503)-C(2))-methyltransferase RlmN
EKM74_RS15240	17.742	58.013	260.668	262.744	2.7885	up	protein-serine/threonine phosphatase Stp1
EKM74_RS15245	12.847	38.48	328.053	300.136	3.61336	up	pknB; serine/threonine protein kinase Stk1
EKM74_RS15270	41.144	121.109	674.143	773.57	3.15744	up	Asp23/Gls24 family envelope stress response protein
EKM74_RS15275	26.698	67.927	406.392	343.033	2.98546	up	fakA; fatty acid kinase catalytic subunit FakA
EKM74_RS15285	56.396	85.818	487.157	410.891	2.65871	up	fapR; transcription factor FapR
EKM74_RS15290	66.958	93.987	479.476	422.339	2.48625	up	plsX; phosphate acyltransferase PlsX
EKM74_RS15295	80.168	79.338	729.873	666.201	3.12968	up	fabD; ACP S-malonyltransferase
EKM74_RS15300	75.92	94.95	549.849	475.879	2.58566	up	fabG; 3-oxoacyl-[acyl-carrier-protein] reductase
EKM74_RS15310	62.272	66.072	600.512	276.561	2.77266	up	acyl carrier protein
EKM74_RS15320	21.075	53.277	175.701	174.862	2.2372	up	smc; chromosome segregation protein SMC
EKM74_RS15330	20.85	35.789	258.594	318.348	3.34851	up	putative DNA-binding protein
EKM74_RS15335	101.13	142.449	483.782	427.26	1.90312	up	ffh; signal recognition particle protein
EKM74_RS15340	38.821	50.96	447.508	327.894	3.11043	up	rpsP; 30S ribosomal protein S16
EKM74_RS15345	4.082	27.055	97.796	80.711	2.5192	up	rimM; ribosome maturation factor RimM
EKM74_RS15350	15.68	60.23	200.699	212.962	2.44606	up	trmD; tRNA (guanosine(37)-N1)-methyltransferase TrmD
EKM74_RS15355	60.319	53.224	1051.19	626.872	3.88546	up	rplS; 50S ribosomal protein L19
EKM74_RS15365	3.584	40.884	70.341	72.776	1.68631	up	ylqF; ribosome biogenesis GTPase YlqF
EKM74_RS15370	11.384	41.66	109.115	97.373	1.96076	up	ribonuclease HII
EKM74_RS15400	28.035	110.004	331.161	344.24	2.29065	up	topA; type I DNA topoisomerase
EKM74_RS15405	22.543	57.623	232.536	228.377	2.5234	up	trmFO; methylenetetrahydrofolate--tRNA-(uracil(54)- C(5))-methyltransferase (FADH(2)-oxidizing) TrmFO
EKM74_RS15435	82.703	142.736	4032.94	3403.89	5.04387	up	rpsB; 30S ribosomal protein S2
EKM74_RS15440	16.542	26.371	665.562	774.024	5.06803	up	hypothetical protein
EKM74_RS15450	42.917	158.006	436.903	324.365	1.92175	up	pyrH; UMP kinase
EKM74_RS15455	60.851	78.155	1064.08	812.712	3.75503	up	frr; ribosome recycling factor
EKM74_RS15460	7.115	22.56	331.638	338.812	4.49772	up	isoprenyl transferase
EKM74_RS15465	4.269	52.929	87.201	96.688	1.68476	up	phosphatidate cytidylyltransferase
EKM74_RS15470	12.721	46.384	270.715	241.761	3.11609	up	rseP; RIP metalloprotease RseP
EKM74_RS15475	25.755	51.919	351.129	264.041	2.98545	up	proline--tRNA ligase
EKM74_RS15490	50.367	80.984	504.719	617.434	3.09475	up	rimP; ribosome maturation factor RimP
EKM74_RS15500	76.693	81.749	443.515	313.575	2.2565	up	YlxR family protein
EKM74_RS15505	67.926	49.294	433.838	366.959	2.7722	up	YlxQ family RNA-binding protein
EKM74_RS15515	37.852	97.272	322.955	242.905	2.06614	up	rbfA; 30S ribosome-binding factor RbfA
EKM74_RS15530	176.829	180.932	2309.89	2128.64	3.63301	up	rpsO; 30S ribosomal protein S15
EKM74_RS15535	96.753	127.386	602.578	511.213	2.313	up	pnp; polyribonucleotide nucleotidyltransferase
EKM74_RS15545	116.695	165.219	466.863	468.573	1.73038	up	ribonuclease J
EKM74_RS15560	3.25	26.206	63.78	95.664	2.43634	up	insulinase family protein
EKM74_RS15570	13.86	45.079	102.704	85.529	1.67519	up	SDR family NAD(P)-dependent oxidoreductase
EKM74_RS15580	63.469	98.351	276.886	315.487	1.8721	up	helix-turn-helix domain-containing protein
EKM74_RS15610	7.841	69.963	213.75	233.25	2.52233	up	TIGR00282 family metallophosphoesterase
EKM74_RS15615	37.577	68.834	314.259	314.001	2.56169	up	2-oxoacid:acceptor oxidoreductase subunit alpha
EKM74_RS15620	23.629	71.206	178.169	201.891	2.00271	up	2-oxoacid:ferredoxin oxidoreductase subunit beta
EKM74_RS15625	0.292	14.608	53.918	58.349	2.91338	up	MTH1187 family thiamine-binding protein
EKM74_RS15630	17.254	52.189	301.711	248.197	2.98525	up	miaB; tRNA (N6-isopentenyl adenosine(37)-C2)-methylthiotransferase MiaB
EKM74_RS15635	39.579	109.127	710.797	650.016	3.19392	up	RicAFT regulatory complex protein RicA family protein
EKM74_RS15640	19.164	47.791	184.757	139.469	2.2757	up	thiW; energy coupling factor transporter S component ThiW
EKM74_RS15645	16.888	52.433	171.081	158.732	2.25025	up	mutS; DNA mismatch repair protein MutS
EKM74_RS15650	5.117	39.101	145.982	148.769	2.73674	up	mutL; DNA mismatch repair endonuclease MutL
EKM74_RS15655	9.314	27.88	186.714	180.663	3.30405	up	glycerol-3-phosphate responsive antiterminator
EKM74_RS15660	32.654	136.863	743.458	713.791	3.10373	up	aquaporin family protein
EKM74_RS15665	25.308	158.36	636.502	581.752	2.72963	up	glpK; glycerol kinase GlpK
EKM74_RS15670	234.67	172.915	1031.08	882.838	2.23135	up	glycerol-3-phosphate dehydrogenase/oxidase
EKM74_RS15680	35.349	69.513	375.585	445.79	2.96953	up	miaA; tRNA (adenosine(37)-N6)-dimethylallyltransferase MiaA
EKM74_RS15685	86.815	132.143	671.783	794.564	2.74349	up	hfq; RNA chaperone Hfq
EKM74_RS15770	23.894	84.763	216.382	230.175	2.03904	up	low specificity L-threonine aldolase
EKM74_RS15800	5.26	73.358	85.574	110.218	1.31637	up	response regulator transcription factor
EKM74_RS15805	0	28.404	1.747	11.414	-1.10971	down	hypothetical protein
EKM74_RS15810	1.605	34.985	57.051	62.326	1.70595	up	thermonuclease family protein
EKM74_RS15855	32.73	62.764	233.411	184.748	2.13055	up	Cof-type HAD-IIB family hydrolase
EKM74_RS15875	4991.47	3676.35	1422.86	1697.16	-1.47412	down	catalase
EKM74_RS15880	2698.91	1206.8	840.477	767.681	-1.28018	down	rpmG; 50S ribosomal protein L33
EKM74_RS16535	0	26.586	0.786	4.892	-2.22681	down	hypothetical protein
EKM74_RS15915	10.357	20.579	207.78	197.313	3.71081	up	DUF896 domain-containing protein
EKM74_RS15925	40.565	46.393	852.457	839.959	4.28259	up	YneF family protein
EKM74_RS15930	1.732	16.268	27.521	49.805	2.10283	up	hypothetical protein
EKM74_RS15935	4.213	28.448	207.286	264.928	3.85372	up	CcdC family protein
EKM74_RS15950	34.475	68.324	827.89	613.789	3.80983	up	mscL; large conductance mechanosensitive channel protein MscL
EKM74_RS15955	6.193	47.327	232.897	156.672	2.86368	up	BCCT family transporter
EKM74_RS15980	11.256	53.141	87.565	96.151	1.51238	up	HesB/YadR/YfhF family protein
EKM74_RS15995	9.338	52.39	293.773	288.675	3.23809	up	parE; DNA topoisomerase IV subunit B
EKM74_RS16000	12.485	33.063	216.179	154.02	3.02279	up	parC; DNA topoisomerase IV subunit A
EKM74_RS16030	223.073	84.514	75.297	74.67	-1.03634	down	mprF; bifunctional lysylphosphatidylglycerol flippase/synthetase MprF
EKM74_RS16040	9.756	38.626	109.495	86.751	2.02008	up	LCP family protein
EKM74_RS16090	1.129	59.118	6.863	18.854	-1.2281	down	trpB; tryptophan synthase subunit beta
EKM74_RS16115	2.232	24.605	40.528	44.807	1.66884	up	Cof-type HAD-IIB family hydrolase
EKM74_RS16170	9.804	154.851	6.835	41.179	-1.77788	down	pstA; phosphate ABC transporter permease PstA
EKM74_RS16175	16.182	43.665	4.72	14.516	-1.63737	down	pstC; phosphate ABC transporter permease subunit PstC
EKM74_RS16180	41.9	125.043	10.068	31.318	-2.01209	down	phosphate ABC transporter substrate-binding protein PstS
EKM74_RS16195	4.655	24.596	153.115	129.59	3.27265	up	ATP-binding cassette domain-containing protein
EKM74_RS16240	23.223	55.21	133.951	136.071	1.78352	up	lysA; diaminopimelate decarboxylase
